# Supplementary material for: A saccharide-based binder for efficient polysulfide regulations in Li-S batteries
Source: Nat Commun. 2021 Sep 10;12:5375. doi: 10.1038/s41467-021-25612-5 (PMC8433142; doi:10.1038/s41467-021-25612-5)
Supplement: Supplementary file 2 — Source data [file 41467_2021_25612_MOESM2_ESM.xlsx]

## Sheet: Fig. 2b
Wavelength	Absorbance	Wavelength	Absorbance	Wavelength	Absorbance	Wavelength	Absorbance	Wavelength	Absorbance	Wavelength	Absorbance
nm		nm		nm		nm		nm		nm
0 min	0 min	5 min	5 min	1 h	1 h	4 h	4 h	19 h	19 h	23 h	23 h
749	0.01872	749	0.0282	749	0.02254	749	0.01682	749	0.05684	749	0.0193
748	0.00808	748	0.03353	748	0.02113	748	0.01091	748	0.04684	748	0.00884
747	0.01611	747	0.03317	747	0.00957	747	0.01617	747	0.05258	747	0.01698
746	0.00485	746	0.02436	746	0.00838	746	0.0062	746	0.05475	746	0.00391
745	0.00725	745	0.02721	745	0.0149	745	0.00763	745	0.03927	745	0.0045
744	0.01061	744	0.02382	744	0.00715	744	0.01294	744	0.04602	744	0.00221
743	0.02112	743	0.02992	743	0.01462	743	0.01046	743	0.05284	743	0.00933
742	0.01689	742	0.01559	742	0.01704	742	0.01309	742	0.04929	742	0.00398
741	0.01744	741	0.02797	741	0.01441	741	0.01661	741	0.05564	741	0.00563
740	0.01432	740	0.02018	740	0.00873	740	0.0113	740	0.0469	740	0.00438
739	0.01629	739	0.02591	739	0.0137	739	0.00846	739	0.05027	739	0.0123
738	0.02317	738	0.02785	738	0.02464	738	0.01448	738	0.0553	738	0.01596
737	0.02283	737	0.02698	737	0.01291	737	0.01658	737	0.0517	737	0.01561
736	0.00289	736	0.02379	736	0.01792	736	0.01294	736	0.06188	736	0.01041
735	0.01691	735	0.03528	735	0.02305	735	0.01994	735	0.05809	735	0.01599
734	0.01736	734	0.03264	734	0.01843	734	0.01833	734	0.05929	734	0.01694
733	0.0082	733	0.03329	733	0.01663	733	0.01131	733	0.05177	733	0.0085
732	0.01852	732	0.03475	732	0.01902	732	0.02278	732	0.05817	732	0.01377
731	0.01883	731	0.03192	731	0.01639	731	0.02132	731	0.05022	731	0.01223
730	0.01571	730	0.02797	730	0.01299	730	0.01483	730	0.05464	730	0.01219
729	0.01508	729	0.02427	729	0.014	729	0.00949	729	0.04838	729	0.00291
728	0.01538	728	0.02644	728	0.02484	728	0.01575	728	0.06382	728	0.00903
727	0.01051	727	0.0263	727	0.02026	727	0.01343	727	0.05766	727	0.00629
726	0.02266	726	0.0259	726	0.02297	726	0.0223	726	0.0564	726	0.01709
725	0.01105	725	0.0282	725	0.01747	725	0.01288	725	0.05256	725	0.00952
724	0.01526	724	0.03072	724	0.01891	724	0.02216	724	0.0532	724	0.01145
723	0.00542	723	0.02159	723	0.01683	723	0.00636	723	0.0485	723	0.00186
722	0.01297	722	0.02623	722	0.01075	722	0.01108	722	0.05122	722	0.00949
721	0.00674	721	0.02945	721	0.01724	721	0.01183	721	0.05148	721	0.00753
720	0.01062	720	0.02534	720	0.01839	720	0.01338	720	0.05591	720	0.01234
719	0.01484	719	0.02607	719	0.01837	719	0.01703	719	0.05674	719	0.01527
718	0.01022	718	0.02241	718	0.01349	718	0.01523	718	0.05404	718	0.00962
717	0.01481	717	0.01933	717	0.01568	717	0.01532	717	0.0481	717	0.00899
716	0.02055	716	0.02824	716	0.01313	716	0.01506	716	0.05259	716	0.01379
715	0.01287	715	0.02677	715	0.01635	715	0.01331	715	0.05424	715	0.00838
714	0.02517	714	0.03148	714	0.02268	714	0.02064	714	0.05767	714	0.01677
713	0.02099	713	0.02539	713	0.01721	713	0.01804	713	0.05522	713	0.01202
712	0.01609	712	0.02626	712	0.01445	712	0.01563	712	0.04957	712	0.01346
711	0.02097	711	0.02825	711	0.02064	711	0.0139	711	0.05795	711	0.01083
710	0.01351	710	0.02848	710	0.01422	710	0.01191	710	0.04858	710	0.01059
709	0.01593	709	0.02357	709	0.0091	709	0.01692	709	0.05054	709	0.01194
708	0.01712	708	0.03035	708	0.01561	708	0.01727	708	0.05509	708	0.01239
707	0.01985	707	0.03231	707	0.02177	707	0.02077	707	0.0602	707	0.01159
706	0.02034	706	0.02623	706	0.01683	706	0.02591	706	0.05578	706	0.00917
705	0.02173	705	0.03516	705	0.0228	705	0.02415	705	0.05993	705	0.01809
704	0.01643	704	0.0296	704	0.02072	704	0.02009	704	0.0558	704	0.01114
703	0.01712	703	0.03148	703	0.01714	703	0.01644	703	0.0567	703	0.00829
702	0.01976	702	0.03548	702	0.02859	702	0.0225	702	0.06408	702	0.02053
701	0.01733	701	0.02639	701	0.0192	701	0.01953	701	0.05604	701	0.0142
700	0.02064	700	0.03179	700	0.02229	700	0.02599	700	0.05524	700	0.01266
699	0.01881	699	0.03142	699	0.01838	699	0.02243	699	0.05739	699	0.0145
698	0.01887	698	0.03111	698	0.01955	698	0.02024	698	0.06129	698	0.01269
697	0.02066	697	0.03506	697	0.02419	697	0.02318	697	0.06198	697	0.01408
696	0.02076	696	0.03332	696	0.02502	696	0.02247	696	0.05956	696	0.01633
695	0.026	695	0.03657	695	0.02618	695	0.02778	695	0.06295	695	0.01654
694	0.01753	694	0.03123	694	0.0173	694	0.0256	694	0.058	694	0.01309
693	0.02899	693	0.04088	693	0.0264	693	0.03021	693	0.06647	693	0.02149
692	0.01827	692	0.03126	692	0.01926	692	0.01887	692	0.05508	692	0.01147
691	0.02031	691	0.03026	691	0.02121	691	0.01864	691	0.05346	691	0.01462
690	0.02073	690	0.03665	690	0.02159	690	0.0246	690	0.06176	690	0.01488
689	0.01966	689	0.03491	689	0.02344	689	0.02088	689	0.05601	689	0.01418
688	0.02157	688	0.03403	688	0.02173	688	0.02387	688	0.06369	688	0.0149
687	0.02145	687	0.03873	687	0.02239	687	0.02533	687	0.06351	687	0.01528
686	0.02002	686	0.03403	686	0.01757	686	0.02384	686	0.0533	686	0.00904
685	0.02255	685	0.03559	685	0.02491	685	0.02991	685	0.06213	685	0.01481
684	0.02524	684	0.03697	684	0.02552	684	0.03202	684	0.06337	684	0.01721
683	0.02278	683	0.03769	683	0.02141	683	0.02494	683	0.06073	683	0.01629
682	0.02357	682	0.03136	682	0.02105	682	0.0256	682	0.05926	682	0.01733
681	0.02548	681	0.03608	681	0.02222	681	0.02605	681	0.0617	681	0.01543
680	0.0237	680	0.03857	680	0.02416	680	0.02636	680	0.06231	680	0.01481
679	0.0254	679	0.03918	679	0.0257	679	0.02974	679	0.06486	679	0.02016
678	0.02479	678	0.03818	678	0.02395	678	0.02782	678	0.06361	678	0.01759
677	0.0217	677	0.03168	677	0.01941	677	0.02359	677	0.06015	677	0.01338
676	0.02113	676	0.03571	676	0.02547	676	0.02335	676	0.06151	676	0.01299
675	0.02465	675	0.03712	675	0.01979	675	0.01794	675	0.06081	675	0.01697
674	0.02715	674	0.0396	674	0.02655	674	0.02955	674	0.06339	674	0.01723
673	0.02583	673	0.03446	673	0.02382	673	0.01976	673	0.0596	673	0.0132
672	0.02941	672	0.0424	672	0.02817	672	0.02826	672	0.06594	672	0.01588
671	0.01627	671	0.03596	671	0.02445	671	0.02553	671	0.06098	671	0.00809
670	0.02686	670	0.04236	670	0.0243	670	0.0271	670	0.06473	670	0.02102
669	0.02545	669	0.03725	669	0.02603	669	0.03174	669	0.05657	669	0.01997
668	0.0226	668	0.03907	668	0.02083	668	0.02527	668	0.0623	668	0.01544
667	0.02923	667	0.03624	667	0.02595	667	0.01984	667	0.06538	667	0.0206
666	0.02849	666	0.04368	666	0.02662	666	0.03101	666	0.063	666	0.02591
665	0.03033	665	0.04735	665	0.02948	665	0.03586	665	0.07179	665	0.02225
664	0.03323	664	0.03558	664	0.03142	664	0.02905	664	0.06771	664	0.01046
663	0.02683	663	0.03625	663	0.02439	663	0.0256	663	0.06404	663	0.01411
662	0.03007	662	0.03276	662	0.02504	662	0.02403	662	0.05591	662	0.0122
661	0.03282	661	0.04084	661	0.02952	661	0.02763	661	0.06435	661	0.02426
660	0.0234	660	0.03725	660	0.0309	660	0.02377	660	0.0646	660	0.01606
659	0.03296	659	0.04805	659	0.0282	659	0.03139	659	0.06639	659	0.02026
658	0.025	658	0.0368	658	0.03096	658	0.0317	658	0.06465	658	0.01701
657	0.02797	657	0.03939	657	0.02455	657	0.01879	657	0.05823	657	0.01617
656	0.02675	656	0.04297	656	0.02894	656	0.02574	656	0.06623	656	0.01912
655	0.02961	655	0.03941	655	0.02655	655	0.01982	655	0.06257	655	0.01707
654	0.02651	654	0.03261	654	0.02121	654	0.02036	654	0.0659	654	0.01213
653	0.04123	653	0.04813	653	0.03394	653	0.03275	653	0.07114	653	0.02547
652	0.02598	652	0.03539	652	0.02366	652	0.02017	652	0.06102	652	0.0153
651	0.03612	651	0.04462	651	0.034	651	0.02646	651	0.07235	651	0.02024
650	0.03098	650	0.03978	650	0.02819	650	0.02279	650	0.06223	650	0.02197
649	0.03109	649	0.04309	649	0.03581	649	0.03059	649	0.06664	649	0.01812
648	0.03086	648	0.03887	648	0.03037	648	0.02346	648	0.05937	648	0.00984
647	0.03662	647	0.04072	647	0.02703	647	0.01728	647	0.05707	647	0.01853
646	0.03051	646	0.04598	646	0.03097	646	0.02069	646	0.0634	646	0.01627
645	0.03409	645	0.04471	645	0.03329	645	0.02202	645	0.07024	645	0.02052
644	0.04167	644	0.0357	644	0.02854	644	0.0201	644	0.06659	644	0.02555
643	0.03117	643	0.04394	643	0.03039	643	0.02405	643	0.06525	643	0.01392
642	0.03062	642	0.04408	642	0.03123	642	0.01716	642	0.06065	642	0.01141
641	0.03693	641	0.04764	641	0.02927	641	0.03169	641	0.07186	641	0.02255
640	0.03223	640	0.04292	640	0.03013	640	0.01663	640	0.06681	640	0.01495
639	0.03952	639	0.0482	639	0.03719	639	0.03075	639	0.06543	639	0.01949
638	0.03862	638	0.05068	638	0.03761	638	0.02872	638	0.07486	638	0.02332
637	0.03816	637	0.04237	637	0.03573	637	0.02591	637	0.06736	637	0.01806
636	0.04288	636	0.04584	636	0.03356	636	0.02019	636	0.06925	636	0.01928
635	0.03629	635	0.04458	635	0.02892	635	0.02714	635	0.06385	635	0.0206
634	0.04186	634	0.04544	634	0.03529	634	0.02528	634	0.07569	634	0.0247
633	0.04101	633	0.05057	633	0.03837	633	0.03694	633	0.07439	633	0.02233
632	0.03563	632	0.04497	632	0.03488	632	0.02491	632	0.07024	632	0.01885
631	0.0296	631	0.03901	631	0.03901	631	0.02027	631	0.07289	631	0.02252
630	0.04077	630	0.04773	630	0.0345	630	0.02995	630	0.07658	630	0.02067
629	0.03949	629	0.04913	629	0.03594	629	0.02455	629	0.06854	629	0.01811
628	0.03694	628	0.04336	628	0.03434	628	0.02617	628	0.06962	628	0.02158
627	0.04653	627	0.05171	627	0.03793	627	0.0301	627	0.07361	627	0.02449
626	0.04244	626	0.05334	626	0.03882	626	0.03335	626	0.07834	626	0.02422
625	0.03946	625	0.04607	625	0.03111	625	0.02466	625	0.07058	625	0.02251
624	0.0387	624	0.04448	624	0.03659	624	0.02108	624	0.06358	624	0.02119
623	0.03996	623	0.04564	623	0.02919	623	0.02105	623	0.06875	623	0.02116
622	0.04615	622	0.05264	622	0.03763	622	0.02917	622	0.07664	622	0.02708
621	0.04278	621	0.05342	621	0.04088	621	0.03035	621	0.07616	621	0.02492
620	0.04159	620	0.05424	620	0.04032	620	0.0316	620	0.07734	620	0.02348
619	0.04749	619	0.05016	619	0.03858	619	0.02933	619	0.07306	619	0.02394
618	0.0498	618	0.04876	618	0.04061	618	0.02372	618	0.07342	618	0.02339
617	0.041	617	0.04997	617	0.03636	617	0.02758	617	0.0727	617	0.02267
616	0.04532	616	0.05347	616	0.03784	616	0.02749	616	0.07264	616	0.0215
615	0.04726	615	0.05033	615	0.03873	615	0.03261	615	0.06912	615	0.02624
614	0.04877	614	0.04959	614	0.03701	614	0.02709	614	0.07434	614	0.02387
613	0.0484	613	0.04704	613	0.038	613	0.0313	613	0.07497	613	0.02669
612	0.04566	612	0.04633	612	0.03622	612	0.02174	612	0.07717	612	0.01942
611	0.04983	611	0.05659	611	0.03966	611	0.02975	611	0.07333	611	0.02623
610	0.04534	610	0.05158	610	0.04023	610	0.02793	610	0.07242	610	0.02281
609	0.04663	609	0.05162	609	0.03438	609	0.03077	609	0.07393	609	0.01878
608	0.04804	608	0.05597	608	0.03877	608	0.03206	608	0.07496	608	0.02126
607	0.05116	607	0.05569	607	0.03883	607	0.03066	607	0.08219	607	0.02303
606	0.05107	606	0.05567	606	0.03951	606	0.0329	606	0.07616	606	0.02464
605	0.05521	605	0.05994	605	0.04705	605	0.03393	605	0.08237	605	0.0281
604	0.05461	604	0.06044	604	0.0467	604	0.03199	604	0.07998	604	0.02894
603	0.05538	603	0.05771	603	0.04569	603	0.03515	603	0.08536	603	0.0284
602	0.05916	602	0.0626	602	0.05073	602	0.0349	602	0.08219	602	0.03061
601	0.0572	601	0.05868	601	0.04623	601	0.03756	601	0.08245	601	0.0281
600	0.06023	600	0.06014	600	0.04783	600	0.03491	600	0.0852	600	0.02717
599	0.05536	599	0.06193	599	0.04469	599	0.03484	599	0.08209	599	0.02978
598	0.05528	598	0.0602	598	0.04688	598	0.03641	598	0.08571	598	0.02728
597	0.06135	597	0.06586	597	0.04937	597	0.03946	597	0.08367	597	0.03504
596	0.05647	596	0.06282	596	0.0459	596	0.03614	596	0.08541	596	0.03188
595	0.0622	595	0.06506	595	0.05126	595	0.0361	595	0.0894	595	0.02864
594	0.06411	594	0.06696	594	0.05412	594	0.03908	594	0.08861	594	0.03363
593	0.06558	593	0.07007	593	0.05449	593	0.03999	593	0.09004	593	0.03726
592	0.06912	592	0.07278	592	0.05692	592	0.04404	592	0.08684	592	0.03495
591	0.06728	591	0.06803	591	0.05506	591	0.03956	591	0.08982	591	0.03674
590	0.0631	590	0.07177	590	0.05217	590	0.0398	590	0.08853	590	0.02993
589	0.07012	589	0.07181	589	0.05452	589	0.04487	589	0.09107	589	0.03386
588	0.06162	588	0.0736	588	0.05545	588	0.04643	588	0.08778	588	0.03535
587	0.06132	587	0.0647	587	0.05397	587	0.03837	587	0.08438	587	0.03133
586	0.0683	586	0.07263	586	0.0552	586	0.05015	586	0.09334	586	0.03559
585	0.06807	585	0.07057	585	0.05969	585	0.04888	585	0.09796	585	0.0387
584	0.06943	584	0.0728	584	0.05965	584	0.04529	584	0.09118	584	0.03734
583	0.07552	583	0.07767	583	0.05744	583	0.04769	583	0.09834	583	0.03949
582	0.07221	582	0.07001	582	0.05912	582	0.04909	582	0.09381	582	0.03127
581	0.07618	581	0.07944	581	0.06283	581	0.05054	581	0.10054	581	0.04412
580	0.07765	580	0.07952	580	0.06554	580	0.05402	580	0.09549	580	0.04413
579	0.0799	579	0.07547	579	0.06094	579	0.05234	579	0.09371	579	0.04
578	0.07846	578	0.07688	578	0.06212	578	0.04921	578	0.09523	578	0.04117
577	0.08699	577	0.08522	577	0.06796	577	0.05976	577	0.10473	577	0.04666
576	0.08403	576	0.08161	576	0.07108	576	0.05999	576	0.10299	576	0.04804
575	0.08358	575	0.08488	575	0.06646	575	0.05588	575	0.10327	575	0.04604
574	0.08664	574	0.08583	574	0.07201	574	0.05809	574	0.10338	574	0.04772
573	0.08379	573	0.08357	573	0.06841	573	0.05634	573	0.10239	573	0.04498
572	0.08575	572	0.08412	572	0.06707	572	0.0536	572	0.10065	572	0.04303
571	0.08375	571	0.08667	571	0.0698	571	0.06071	571	0.10405	571	0.04726
570	0.0872	570	0.08457	570	0.07038	570	0.05913	570	0.10375	570	0.04429
569	0.09225	569	0.08791	569	0.07428	569	0.05938	569	0.10795	569	0.05127
568	0.08661	568	0.08531	568	0.07397	568	0.06252	568	0.10839	568	0.05001
567	0.09138	567	0.09073	567	0.07625	567	0.05974	567	0.10626	567	0.05084
566	0.09561	566	0.08892	566	0.07489	566	0.06078	566	0.10923	566	0.04959
565	0.09275	565	0.09251	565	0.07787	565	0.06765	565	0.1115	565	0.05033
564	0.09852	564	0.0936	564	0.07849	564	0.06089	564	0.11001	564	0.05246
563	0.09795	563	0.09315	563	0.08019	563	0.06511	563	0.11236	563	0.05307
562	0.09945	562	0.09012	562	0.08181	562	0.06317	562	0.1141	562	0.0526
561	0.10413	561	0.0955	561	0.0785	561	0.06955	561	0.11286	561	0.05725
560	0.1016	560	0.09678	560	0.0803	560	0.06161	560	0.11192	560	0.05041
559	0.10348	559	0.10118	559	0.08079	559	0.06767	559	0.11513	559	0.05939
558	0.10361	558	0.09538	558	0.08087	558	0.0668	558	0.11561	558	0.05448
557	0.11002	557	0.09867	557	0.08831	557	0.06674	557	0.11808	557	0.06144
556	0.10772	556	0.09493	556	0.08308	556	0.06802	556	0.11741	556	0.05721
555	0.1095	555	0.10285	555	0.08795	555	0.07442	555	0.12232	555	0.06386
554	0.11244	554	0.10391	554	0.0852	554	0.06895	554	0.11887	554	0.06226
553	0.11274	553	0.10697	553	0.08913	553	0.07209	553	0.1237	553	0.06143
552	0.11326	552	0.10379	552	0.08669	552	0.06956	552	0.12233	552	0.06035
551	0.11175	551	0.10278	551	0.08793	551	0.06989	551	0.11983	551	0.0594
550	0.11817	550	0.10643	550	0.08991	550	0.07485	550	0.12481	550	0.06376
549	0.11888	549	0.1081	549	0.09295	549	0.07567	549	0.12436	549	0.06273
548	0.11523	548	0.1064	548	0.08768	548	0.07155	548	0.12105	548	0.06231
547	0.11983	547	0.10534	547	0.09065	547	0.07452	547	0.12476	547	0.06643
546	0.11998	546	0.10858	546	0.09222	546	0.07648	546	0.12645	546	0.0662
545	0.12207	545	0.11008	545	0.0937	545	0.07478	545	0.12722	545	0.06571
544	0.12367	544	0.11092	544	0.09233	544	0.07465	544	0.1263	544	0.06621
543	0.12561	543	0.11368	543	0.0959	543	0.0783	543	0.13181	543	0.06722
542	0.1285	542	0.11473	542	0.09873	542	0.08067	542	0.13109	542	0.06978
541	0.1271	541	0.11385	541	0.09895	541	0.08015	541	0.13185	541	0.06901
540	0.12945	540	0.11445	540	0.09758	540	0.07946	540	0.13071	540	0.0695
539	0.13277	539	0.1205	539	0.10138	539	0.08511	539	0.13751	539	0.07444
538	0.13225	538	0.11795	538	0.09964	538	0.08342	538	0.13423	538	0.07051
537	0.13416	537	0.12044	537	0.10342	537	0.08465	537	0.1341	537	0.07422
536	0.13613	536	0.12193	536	0.10401	536	0.08501	536	0.13411	536	0.0729
535	0.13756	535	0.12223	535	0.10513	535	0.08686	535	0.13734	535	0.07661
534	0.13968	534	0.12365	534	0.10593	534	0.08561	534	0.13859	534	0.07487
533	0.13984	533	0.12546	533	0.10804	533	0.08783	533	0.14009	533	0.07761
532	0.14247	532	0.12802	532	0.10809	532	0.08904	532	0.14113	532	0.07807
531	0.14217	531	0.12796	531	0.11092	531	0.09033	531	0.14126	531	0.07929
530	0.14594	530	0.13061	530	0.11008	530	0.0922	530	0.1422	530	0.07693
529	0.14876	529	0.13262	529	0.11568	529	0.09291	529	0.14464	529	0.08177
528	0.14927	528	0.13265	528	0.11504	528	0.09433	528	0.14565	528	0.08202
527	0.152	527	0.13673	527	0.11646	527	0.09488	527	0.1481	527	0.08326
526	0.1546	526	0.13693	526	0.11979	526	0.09575	526	0.14881	526	0.08627
525	0.15325	525	0.13758	525	0.1177	525	0.09549	525	0.14861	525	0.085
524	0.1557	524	0.1398	524	0.12052	524	0.09888	524	0.15076	524	0.08592
523	0.16186	523	0.14384	523	0.12581	523	0.10228	523	0.15417	523	0.08913
522	0.16331	522	0.14753	522	0.12692	522	0.10452	522	0.15565	522	0.09108
521	0.16504	521	0.14947	521	0.1256	521	0.10455	521	0.15686	521	0.09191
520	0.16814	520	0.15067	520	0.12992	520	0.10643	520	0.15743	520	0.0962
519	0.16785	519	0.15173	519	0.13161	519	0.1065	519	0.16009	519	0.09466
518	0.17084	518	0.15559	518	0.1364	518	0.10898	518	0.1626	518	0.09828
517	0.17363	517	0.1567	517	0.13616	517	0.11121	517	0.16385	517	0.09868
516	0.17574	516	0.16115	516	0.14084	516	0.11454	516	0.16518	516	0.10075
515	0.1765	515	0.16452	515	0.14178	515	0.1136	515	0.1662	515	0.10055
514	0.18034	514	0.1672	514	0.14565	514	0.118	514	0.17022	514	0.10306
513	0.18218	513	0.16903	513	0.14746	513	0.11864	513	0.17239	513	0.10537
512	0.18471	512	0.17216	512	0.14998	512	0.12011	512	0.17234	512	0.10832
511	0.18543	511	0.17558	511	0.15583	511	0.12386	511	0.17547	511	0.10732
510	0.18978	510	0.17975	510	0.1578	510	0.12683	510	0.18055	510	0.11066
509	0.19082	509	0.18484	509	0.16198	509	0.12796	509	0.18267	509	0.11261
508	0.19178	508	0.18577	508	0.16445	508	0.12947	508	0.18302	508	0.11428
507	0.19582	507	0.18977	507	0.16695	507	0.13241	507	0.18529	507	0.11864
506	0.19967	506	0.19553	506	0.17106	506	0.13771	506	0.18892	506	0.11982
505	0.20249	505	0.19997	505	0.17571	505	0.14009	505	0.19217	505	0.12232
504	0.20487	504	0.20609	504	0.18371	504	0.14495	504	0.19838	504	0.12722
503	0.20811	503	0.20937	503	0.18477	503	0.14919	503	0.20138	503	0.13086
502	0.21151	502	0.2157	502	0.19166	502	0.15479	502	0.20332	502	0.13211
501	0.21334	501	0.21744	501	0.19541	501	0.15475	501	0.20539	501	0.13447
500	0.21763	500	0.22491	500	0.20032	500	0.1593	500	0.21106	500	0.13726
499	0.22048	499	0.2292	499	0.20481	499	0.16205	499	0.21297	499	0.14077
498	0.22551	498	0.23546	498	0.21146	498	0.16945	498	0.21895	498	0.14805
497	0.2285	497	0.2412	497	0.21572	497	0.17274	497	0.22307	497	0.14938
496	0.23408	496	0.24563	496	0.21985	496	0.17812	496	0.2281	496	0.15295
495	0.23996	495	0.25384	495	0.22736	495	0.18362	495	0.23469	495	0.15985
494	0.24262	494	0.25705	494	0.23311	494	0.18892	494	0.23747	494	0.16446
493	0.24781	493	0.2611	493	0.23906	493	0.19309	493	0.24364	493	0.16728
492	0.25166	492	0.26737	492	0.24227	492	0.19744	492	0.24751	492	0.17087
491	0.25576	491	0.27139	491	0.24718	491	0.20288	491	0.25235	491	0.17589
490	0.26168	490	0.27571	490	0.25323	490	0.2088	490	0.25742	490	0.1805
489	0.26598	489	0.28012	489	0.25714	489	0.21182	489	0.26198	489	0.18521
488	0.27267	488	0.28504	488	0.26194	488	0.21711	488	0.26748	488	0.19052
487	0.27559	487	0.28889	487	0.26539	487	0.22103	487	0.2714	487	0.19424
486	0.28349	486	0.2937	486	0.27166	486	0.22749	486	0.27725	486	0.19989
485	0.28865	485	0.29642	485	0.27501	485	0.23205	485	0.28086	485	0.20336
484	0.29515	484	0.30042	484	0.2796	484	0.23682	484	0.28614	484	0.20858
483	0.30093	483	0.3051	483	0.28414	483	0.24184	483	0.29147	483	0.2136
482	0.30629	482	0.30785	482	0.28793	482	0.24632	482	0.29575	482	0.21805
481	0.31429	481	0.31294	481	0.29217	481	0.25129	481	0.30097	481	0.22254
480	0.32016	480	0.31643	480	0.29788	480	0.25584	480	0.30692	480	0.22724
479	0.32846	479	0.31935	479	0.3008	479	0.26152	479	0.31042	479	0.2324
478	0.33508	478	0.32322	478	0.30547	478	0.26565	478	0.31513	478	0.23545
477	0.34537	477	0.32866	477	0.31183	477	0.27127	477	0.32061	477	0.24303
476	0.35175	476	0.33159	476	0.31429	476	0.27582	476	0.32484	476	0.24407
475	0.36387	475	0.33926	475	0.3209	475	0.28526	475	0.33363	475	0.2515
474	0.37423	474	0.34417	474	0.3283	474	0.28926	474	0.33593	474	0.25853
473	0.38321	473	0.34925	473	0.33304	473	0.2937	473	0.34153	473	0.26223
472	0.39696	472	0.35593	472	0.33906	472	0.30144	472	0.34767	472	0.26879
471	0.41256	471	0.36243	471	0.34765	471	0.30937	471	0.35624	471	0.27468
470	0.42268	470	0.36709	470	0.35558	470	0.31514	470	0.35987	470	0.27975
469	0.43879	469	0.37555	469	0.36016	469	0.32398	469	0.36816	469	0.28607
468	0.45328	468	0.38322	468	0.36898	468	0.33075	468	0.3749	468	0.29455
467	0.46875	467	0.39185	467	0.37686	467	0.33948	467	0.38074	467	0.30041
466	0.48494	466	0.4003	466	0.38543	466	0.34927	466	0.39015	466	0.30757
465	0.50199	465	0.40899	465	0.39411	465	0.35547	465	0.39675	465	0.31258
464	0.52042	464	0.41754	464	0.40321	464	0.36539	464	0.40439	464	0.3217
463	0.54145	463	0.42902	463	0.41329	463	0.37693	463	0.41209	463	0.33033
462	0.55783	462	0.43731	462	0.42039	462	0.38277	462	0.41983	462	0.33778
461	0.58031	461	0.44987	461	0.43255	461	0.39464	461	0.42834	461	0.34506
460	0.60098	460	0.45886	460	0.44188	460	0.40486	460	0.43723	460	0.353
459	0.6168	459	0.46948	459	0.44989	459	0.41334	459	0.44487	459	0.36087
458	0.63871	458	0.48046	458	0.46068	458	0.42465	458	0.45447	458	0.3708
457	0.66284	457	0.49441	457	0.47147	457	0.4381	457	0.46521	457	0.38088
456	0.67977	456	0.50529	456	0.48407	456	0.44694	456	0.47228	456	0.38736
455	0.70007	455	0.51673	455	0.49389	455	0.45919	455	0.48299	455	0.39771
454	0.718	454	0.52754	454	0.50355	454	0.46892	454	0.48812	454	0.40366
453	0.73924	453	0.54035	453	0.51663	453	0.48128	453	0.50186	453	0.41549
452	0.75767	452	0.55419	452	0.52947	452	0.49389	452	0.5116	452	0.42342
451	0.77342	451	0.56485	451	0.54003	451	0.50475	451	0.52044	451	0.43221
450	0.7904	450	0.57706	450	0.55146	450	0.51728	450	0.53045	450	0.44222
449	0.80725	449	0.5879	449	0.56219	449	0.52864	449	0.53924	449	0.4498
448	0.82084	448	0.60029	448	0.57471	448	0.54065	448	0.54997	448	0.46077
447	0.83395	447	0.61271	447	0.58661	447	0.55212	447	0.55793	447	0.46936
446	0.84918	446	0.62415	446	0.59902	446	0.56715	446	0.56981	446	0.47913
445	0.86083	445	0.63574	445	0.60984	445	0.57697	445	0.57763	445	0.48672
444	0.87275	444	0.64645	444	0.62036	444	0.58936	444	0.58608	444	0.49449
443	0.88352	443	0.6574	443	0.63193	443	0.59938	443	0.59584	443	0.50054
442	0.89476	442	0.66767	442	0.64257	442	0.6098	442	0.6045	442	0.51054
441	0.90675	441	0.67937	441	0.65345	441	0.62273	441	0.6136	441	0.51875
440	0.91845	440	0.69173	440	0.66549	440	0.63581	440	0.62256	440	0.52886
439	0.92872	439	0.70069	439	0.67521	439	0.6434	439	0.62977	439	0.53628
438	0.93811	438	0.71234	438	0.68574	438	0.65465	438	0.63922	438	0.5441
437	0.94648	437	0.71834	437	0.69512	437	0.6647	437	0.64643	437	0.54916
436	0.95403	436	0.73014	436	0.7049	436	0.67128	436	0.65202	436	0.55679
435	0.96654	435	0.73685	435	0.7109	435	0.68192	435	0.66048	435	0.56365
434	0.97444	434	0.74231	434	0.71864	434	0.68914	434	0.66724	434	0.5681
433	0.98018	433	0.7519	433	0.7248	433	0.69662	433	0.67283	433	0.57456
432	0.98737	432	0.75766	432	0.73307	432	0.70263	432	0.6794	432	0.57978
431	0.993	431	0.76088	431	0.73318	431	0.70578	431	0.67999	431	0.58084
430	0.99795	430	0.76593	430	0.73937	430	0.7111	430	0.68409	430	0.58408
429	1.00446	429	0.76977	429	0.74497	429	0.71619	429	0.68811	429	0.58871
428	1.00904	428	0.7753	428	0.74916	428	0.7208	428	0.69216	428	0.5918
427	1.01332	427	0.77646	427	0.75024	427	0.72344	427	0.69281	427	0.59449
426	1.01727	426	0.77911	426	0.75354	426	0.72556	426	0.69792	426	0.59698
425	1.02093	425	0.7827	425	0.75616	425	0.72833	425	0.69854	425	0.59818
424	1.02232	424	0.78225	424	0.75539	424	0.72895	424	0.69815	424	0.59909
423	1.0238	423	0.78227	423	0.75571	423	0.73029	423	0.6995	423	0.59946
422	1.02258	422	0.78337	422	0.75798	422	0.73174	422	0.69914	422	0.59992
421	1.02266	421	0.7809	421	0.75616	421	0.72883	421	0.69923	421	0.59921
420	1.01996	420	0.77801	420	0.7542	420	0.7258	420	0.69689	420	0.59722
419	1.02122	419	0.77792	419	0.75312	419	0.72824	419	0.69568	419	0.59753
418	1.01579	418	0.77411	418	0.74935	418	0.72366	418	0.69226	418	0.59568
417	1.00988	417	0.7679	417	0.74538	417	0.71909	417	0.69032	417	0.59158
416	1.00861	416	0.76894	416	0.74256	416	0.71917	416	0.68931	416	0.58982
415	1.00338	415	0.76476	415	0.74194	415	0.71513	415	0.68812	415	0.59118
414	0.99785	414	0.7594	414	0.73404	414	0.7097	414	0.68338	414	0.58579
413	0.9895	413	0.75337	413	0.72979	413	0.70488	413	0.67948	413	0.58196
412	0.98082	412	0.746	412	0.72506	412	0.69997	412	0.67466	412	0.57761
411	0.97535	411	0.74523	411	0.71987	411	0.69763	411	0.67123	411	0.57425
410	0.9627	410	0.73615	410	0.7122	410	0.68858	410	0.66693	410	0.5694
409	0.95395	409	0.73148	409	0.70579	409	0.68255	409	0.66196	409	0.56532
408	0.94291	408	0.72198	408	0.69577	408	0.67291	408	0.65421	408	0.55976
407	0.92969	407	0.71367	407	0.68903	407	0.66609	407	0.65017	407	0.5532
406	0.91621	406	0.70782	406	0.6823	406	0.66131	406	0.64514	406	0.54962
405	0.90878	405	0.6999	405	0.67572	405	0.65329	405	0.64058	405	0.54565
404	0.895	404	0.6916	404	0.66832	404	0.64432	404	0.63169	404	0.53934
403	0.87772	403	0.68125	403	0.65924	403	0.63483	403	0.62359	403	0.53078
402	0.86663	402	0.67396	402	0.652	402	0.62782	402	0.62269	402	0.52815
401	0.85332	401	0.66702	401	0.64317	401	0.62276	401	0.6152	401	0.52321
400	0.83529	400	0.65525	400	0.63556	400	0.61248	400	0.60933	400	0.51704

## Sheet: Fig. 2g
550	89.4891	550	84.8739	550	74.871
549	89.4891	549	84.7239	549	74.851
548	89.4791	548	84.6339	548	74.771
547	89.4791	547	84.6639	547	74.691
546	89.4691	546	84.8239	546	74.671
545	89.4691	545	84.9839	545	74.661
544	89.4691	544	85.0439	544	74.631
543	89.4691	543	85.0139	543	74.581
542	89.4691	542	84.9839	542	74.511
541	89.4591	541	85.0239	541	74.371
540	89.4591	540	85.0739	540	74.141
539	89.4591	539	85.0839	539	73.881
538	89.4591	538	85.0039	538	73.681
537	89.4591	537	84.7939	537	73.561
536	89.4591	536	84.4639	536	73.511
535	89.4491	535	84.0839	535	73.551
534	89.4491	534	83.7139	534	73.671
533	89.4491	533	83.4139	533	73.841
532	89.4491	532	83.1639	532	74.011
531	89.4391	531	82.9639	531	74.181
530	89.4391	530	82.8139	530	74.301
529	89.4391	529	82.6839	529	74.371
528	89.4291	528	82.5839	528	74.381
527	89.4291	527	82.5539	527	74.371
526	89.4291	526	82.6539	526	74.391
525	89.4291	525	82.8639	525	74.451
524	89.4291	524	83.1439	524	74.541
523	89.4291	523	83.4739	523	74.631
522	89.4291	522	83.8039	522	74.711
521	89.4291	521	84.0539	521	74.721
520	89.4291	520	84.2139	520	74.671
519	89.4291	519	84.3439	519	74.641
518	89.4291	518	84.5039	518	74.661
517	89.4291	517	84.6339	517	74.681
516	89.4291	516	84.6839	516	74.651
515	89.4291	515	84.7139	515	74.621
514	89.4291	514	84.8539	514	74.651
513	89.4291	513	85.0839	513	74.731
512	89.4291	512	85.2639	512	74.771
511	89.4291	511	85.2639	511	74.721
510	89.4291	510	85.0939	510	74.601
509	89.4291	509	84.8939	509	74.491
508	89.4291	508	84.8139	508	74.461
507	89.4291	507	84.8939	507	74.511
506	89.4291	506	85.0239	506	74.601
505	89.4291	505	85.0039	505	74.631
504	89.4291	504	84.7739	504	74.561
503	89.4291	503	84.4439	503	74.441
502	89.4291	502	84.2639	502	74.381
501	89.4291	501	84.2839	501	74.371
500	89.4291	500	84.3439	500	74.361
499	89.4291	499	84.1939	499	74.271
498	89.4291	498	83.6539	498	74.071
497	89.4291	497	82.7339	497	73.831
496	89.4291	496	81.6539	496	73.661
495	89.4291	495	80.7039	495	73.641
494	89.4291	494	80.1039	494	73.751
493	89.4291	493	79.8739	493	73.891
492	89.4391	492	79.9339	492	73.951
491	89.4391	491	80.1939	491	73.951
490	89.4491	490	80.6039	490	73.931
489	89.4491	489	81.1039	489	73.931
488	89.4491	488	81.6639	488	73.971
487	89.4591	487	82.2739	487	74.041
486	89.4591	486	82.9139	486	74.161
485	89.4591	485	83.4839	485	74.271
484	89.4691	484	83.8439	484	74.321
483	89.4691	483	83.9939	483	74.321
482	89.4691	482	84.0239	482	74.301
481	89.4691	481	84.0639	481	74.301
480	89.4691	480	84.1839	480	74.331
479	89.4691	479	84.4139	479	74.391
478	89.4691	478	84.6839	478	74.471
477	89.4691	477	84.8939	477	74.521
476	89.4691	476	84.8939	476	74.511
475	89.4691	475	84.6939	475	74.431
474	89.4691	474	84.3739	474	74.341
473	89.4591	473	84.1339	473	74.261
472	89.4591	472	84.0939	472	74.251
471	89.4591	471	84.2439	471	74.271
470	89.4591	470	84.4639	470	74.311
469	89.4691	469	84.6239	469	74.351
468	89.4691	468	84.7739	468	74.381
467	89.4691	467	84.9939	467	74.431
466	89.4691	466	85.2039	466	74.471
465	89.4691	465	85.2439	465	74.471
464	89.4691	464	85.0939	464	74.441
463	89.4691	463	84.9039	463	74.401
462	89.4691	462	84.8439	462	74.401
461	89.4691	461	84.9039	461	74.431
460	89.4691	460	84.7939	460	74.451
459	89.4691	459	84.8039	459	74.501
458	89.4691	458	84.8739	458	74.551
457	89.4691	457	84.9639	457	74.601
456	89.4691	456	84.9839	456	74.611
455	89.4691	455	85.0139	455	74.631
454	89.4691	454	85.1539	454	74.671
453	89.4691	453	85.3339	453	74.731
452	89.4591	452	85.3039	452	74.751
451	89.4591	451	85.0139	451	74.731
450	89.4591	450	84.7039	450	74.711

## Sheet: Fig. 2f
1600.96	95759.2		--	1600.96	0
1599.51	95945.2	1044.54	6107.18	1599.51	-101.877
1598.07	95882.8	1042.97	5960.49	1598.07	-31.4196
1596.62	96008.9	1041.41	6165.12	1596.62	42.4591
1595.18	95818.5	1039.84	5819.05	1595.18	-198.443
1593.73	95754.5	1038.27	6030.08	1593.73	-60.6009
1592.29	95797.6	1036.71	5981	1592.29	84.0924
1590.84	96020.5	1035.14	6000.58	1590.84	29.9719
1589.39	95640.2	1033.57	6138.18	1589.39	8.70197
1587.94	95571.1	1032	5974.43	1587.94	-17.7426
1586.5	95788.7	1030.43	5986.11	1586.5	-171.984
1585.05	95937.1	1028.86	5957.98	1585.05	160.791
1583.6	95707.4	1027.3	5992.01	1583.6	-269.643
1582.15	95881.7	1025.73	6158.27	1582.15	-66.4361
1580.7	95892	1024.16	6095.14	1580.7	45.229
1579.26	95959.3	1022.59	6119.63	1579.26	-89.8647
1577.81	95745.4	1021.02	6206.21	1577.81	45.92
1576.36	95859.2	1019.44	6068.35	1576.36	-164.981
1574.91	95623	1017.87	6153.33	1574.91	-170.603
1573.46	95895.4	1016.3	6095.1	1573.46	34.0933
1572.01	95548.9	1014.73	6188	1572.01	-95.6349
1570.55	95728.2	1013.16	6156.83	1570.55	-168.433
1569.1	95604.2	1011.59	6020.75	1569.1	-79.2494
1567.65	95759.3	1010.01	5929.24	1567.65	-9.0344
1566.2	95738.8	1008.44	6161.91	1566.2	-197.129
1564.75	95487.5	1006.87	6270.56	1564.75	-99.3379
1563.3	95460.1	1005.29	6552.28	1563.3	-46.3214
1561.84	95696	1003.72	6306.66	1561.84	32.5061
1560.39	95773.5	1002.14	6197.66	1560.39	-55.5671
1558.94	95797.7	1000.57	6360.12	1558.94	74.8779
1557.48	95488.3	998.992	6397.12	1557.48	-61.2727
1556.03	95586.5	997.416	6078.69	1556.03	-178.426
1554.57	95746.5	995.84	6072.86	1554.57	-25.6142
1553.12	95805.1	994.264	6244.61	1553.12	-161.575
1551.66	95559.6	992.687	6232.35	1551.66	-141.084
1550.21	95699	991.11	6177.26	1550.21	-149.776
1548.75	95645.9	989.532	6055.59	1548.75	-216.829
1547.3	95938.1	987.955	6171.61	1547.3	11.5372
1545.84	95675.6	986.376	6379.41	1545.84	-149.88
1544.39	95804.5	984.798	5985.26	1544.39	-275.146
1542.93	95770.4	983.219	6075.75	1542.93	13.2553
1541.47	95343.5	981.64	6170.9	1541.47	-103.339
1540.01	95541.1	980.06	6015.9	1540.01	-142.653
1538.56	95776.4	978.48	6014.4	1538.56	-55.0005
1537.1	95917.3	976.9	6049.23	1537.1	-143.949
1535.64	95667.2	975.319	6303.83	1535.64	-174.533
1534.18	95952.1	973.738	6096.53	1534.18	149.716
1532.72	95691.9	972.157	6183.3	1532.72	-40.184
1531.26	95572.3	970.575	6104.01	1531.26	45.8615
1529.8	95535.1	968.993	5967.8	1529.8	6.8853
1528.34	96062.9	967.411	6098.58	1528.34	118.668
1526.88	95828.7	965.828	5897.53	1526.88	-16.0816
1525.42	95495.3	964.245	6181.29	1525.42	104.319
1523.96	95596.7	962.661	6341.71	1523.96	45.0338
1522.5	95479.1	961.078	5867.44	1522.5	-27.859
1521.04	95613	959.493	6076.63	1521.04	-117.77
1519.58	95620.4	957.909	6277.78	1519.58	-94.7122
1518.12	95711.5	956.324	6057.59	1518.12	46.3701
1516.65	95855.6	954.739	6286.9	1516.65	-74.1095
1515.19	95464.7	953.153	5959.45	1515.19	87.5089
1513.73	95350.7	951.567	6062.44	1513.73	-169.548
1512.26	95730.6	949.981	6056.58	1512.26	-110.413
1510.8	95806.3	948.394	5959.26	1510.8	278.367
1509.34	95407.3	946.807	5879.26	1509.34	38.5854
1507.87	95553.1	945.22	5911.05	1507.87	-54.2544
1506.41	95763.6	943.632	6004.19	1506.41	214.817
1504.94	95743.8	942.044	5911.46	1504.94	-180.072
1503.48	95824.6	940.456	5961.94	1503.48	-21.995
1502.01	95567.6	938.867	6012.35	1502.01	139.414
1500.55	95433.6	937.278	6098.87	1500.55	206.936
1499.08	95659.4	935.689	5911.62	1499.08	209.612
1497.61	95711.3	934.099	6117.53	1497.61	-305.975
1496.15	95754.6	932.509	5835.94	1496.15	238.726
1494.68	95799.6	930.918	6071.55	1494.68	55.5519
1493.21	95715.2	929.327	6181.29	1493.21	-47.5223
1491.74	95377	927.736	6151.11	1491.74	82.738
1490.28	95500.5	926.145	6383.22	1490.28	11.9416
1488.81	95640.9	924.553	6128.35	1488.81	48.3671
1487.34	95941.4	922.96	6264.51	1487.34	-20.8294
1485.87	95760.1	921.368	6419.4	1485.87	-20.3024
1484.4	95686.1	919.775	6368.6	1484.4	82.2237
1482.93	95761.8	918.181	6419.78	1482.93	264.563
1481.46	95937.9	916.588	6383.05	1481.46	208.631
1479.99	95965.9	914.994	6551.76	1479.99	302.246
1478.52	95715.2	913.399	6411.47	1478.52	4.72053
1477.05	95289.6	911.804	6395.05	1477.05	211.984
1475.58	95720.6	910.209	6149.8	1475.58	31.6128
1474.11	95500.7	908.614	6239.94	1474.11	202.853
1472.63	95875.5	907.018	6159.27	1472.63	185.351
1471.16	95834	905.422	6163.18	1471.16	128.658
1469.69	95712.8	903.825	6080.95	1469.69	294.247
1468.22	95663	902.228	6163.11	1468.22	-39.4235
1466.74	95782.9	900.631	6065.23	1466.74	212.363
1465.27	95291.9	899.033	6014.31	1465.27	586.034
1463.8	95559.5	897.435	6176.17	1463.8	611.629
1462.32	95630.2	895.837	6001.65	1462.32	458.96
1460.85	95712.8	894.238	6044.57	1460.85	311.257
1459.37	95651.3	892.639	5887.33	1459.37	339.725
1457.9	95494.9	891.04	5847.38	1457.9	505.263
1456.42	95780.9	889.44	6284.08	1456.42	507.855
1454.95	95585.6	887.84	6039.37	1454.95	586.469
1453.47	95797	886.239	6141.54	1453.47	61.8575
1451.99	95720.4	884.639	6106.23	1451.99	399.176
1450.52	95638.8	883.037	5997.56	1450.52	113.088
1449.04	95567.4	881.436	6158.97	1449.04	13.0784
1447.56	95639.9	879.834	6178.3	1447.56	185.328
1446.08	96013.5	878.232	6032.24	1446.08	232.066
1444.61	95769.6	876.629	6352.66	1444.61	298.855
1443.13	95635.8	875.026	6328.27	1443.13	55.9087
1441.65	95850.3	873.423	6526.87	1441.65	123.966
1440.17	96110.4	871.819	6204.72	1440.17	247.574
1438.69	95687.7	870.215	6266.12	1438.69	283.046
1437.21	95726.4	868.61	6121.83	1437.21	-21.3227
1435.73	95516.8	867.006	6133.4	1435.73	245.263
1434.25	95562.4	865.4	6046.85	1434.25	185.581
1432.77	95741.3	863.795	6326.29	1432.77	83.541
1431.29	95645.1	862.189	6073.19	1431.29	195.796
1429.81	95911.8	860.583	6084.82	1429.81	179.569
1428.33	95555.7	858.976	5999.99	1428.33	144.641
1426.85	95503.4	857.369	6100.35	1426.85	192.262
1425.36	95707.7	855.762	6150.92	1425.36	190.815
1423.88	95930.4	854.154	6067.75	1423.88	179.128
1422.4	95672.5	852.546	5983.09	1422.4	12.212
1420.92	95686.1	850.938	5971.55	1420.92	25.6328
1419.43	95780.7	849.329	5967.82	1419.43	18.7256
1417.95	95870.2	847.72	5995.19	1417.95	357.166
1416.47	95791.2	846.111	6062.96	1416.47	117.577
1414.98	95740.9	844.501	6018.93	1414.98	221.649
1413.5	95626.7	842.891	6265.29	1413.5	69.7148
1412.01	95517.6	841.28	5816.16	1412.01	-19.8481
1410.53	95657.7	839.669	6124.61	1410.53	45.5183
1409.04	95435.9	838.058	6094.71	1409.04	13.3155
1407.55	95427.9	836.446	6106.76	1407.55	203.296
1406.07	95808.6	834.834	6106.43	1406.07	139.308
1404.58	95539.9	833.222	5989.86	1404.58	196.566
1403.1	95848.1	831.609	5868.74	1403.1	-40.282
1401.61	95482.2	829.996	5956.94	1401.61	67.7572
1400.12	95563.4	828.383	5727.51	1400.12	-145.046
1398.63	95732	826.769	6048.18	1398.63	-137.413
1397.14	95648.6	825.155	6127.15	1397.14	-144.651
1395.66	95567	823.54	5842.25	1395.66	100.323
1394.17	95634.8	821.925	6094.72	1394.17	107.048
1392.68	95971.3	820.31	5909.11	1392.68	-16.8532
1391.19	95839.3	818.695	5873.73	1391.19	-167.207
1389.7	95803.1	817.079	5960.63	1389.7	11.7828
1388.21	96055.5	815.462	5895.96	1388.21	211.225
1386.72	95470.8	813.846	6013.84	1386.72	343.907
1385.23	95813.8	812.229	5904.44	1385.23	69.4678
1383.74	95833	810.611	5836.87	1383.74	-80.3121
1382.24	95627.7	808.993	5812.64	1382.24	-36.7615
1380.75	95640.4	807.375	5827.08	1380.75	69.2977
1379.26	95629.6	805.757	5907.98	1379.26	152.397
1377.77	95680.8	804.138	5882.32	1377.77	48.4065
1376.28	95780.6	802.519	5941.63	1376.28	30.4697
1374.78	95470.2	800.899	5872.83	1374.78	3.10377
1373.29	95837.9	799.279	6078.8	1373.29	225.777
1371.8	95929.3	797.659	6039.38	1371.8	58.9226
1370.3	95496.9	796.038	5777.89	1370.3	158.717
1368.81	95489.8	794.417	5787.97	1368.81	180.31
1367.31	95648.2	792.796	5764.15	1367.31	147.131
1365.82	95729.7	791.174	5990.11	1365.82	201.321
1364.32	95677.4	789.552	5878.47	1364.32	122.091
1362.83	95476.3	787.929	5796.18	1362.83	-3.58781
1361.33	95593	786.306	6023.6	1361.33	158.514
1359.83	95545.9	784.683	5716.5	1359.83	143.68
1358.34	95766	783.059	6043.96	1358.34	164.136
1356.84	95560.3	781.435	6100.36	1356.84	253.223
1355.34	95586.8	779.811	5896.64	1355.34	278.947
1353.85	95441.3	778.186	5948.46	1353.85	311.426
1352.35	95591.3	776.561	5883.37	1352.35	442.411
1350.85	95656.2	774.936	5933.67	1350.85	388.128
1349.35	95510.9	773.31	5920.91	1349.35	417.254
1347.85	95579.2	771.684	5792.88	1347.85	716.505
1346.35	95360.7	770.057	5970.78	1346.35	515.247
1344.85	95640.8	768.43	5902.75	1344.85	715.727
1343.35	95632.4	766.803	5853.19	1343.35	400.877
1341.85	95797.4	765.176	5974.16	1341.85	452.567
1340.35	95720.7	763.548	5921.56	1340.35	294.037
1338.85	95644.2	761.919	5850.56	1338.85	410.123
1337.35	95712.5	760.29	5834.86	1337.35	409.237
1335.85	95449.5	758.661	5865.21	1335.85	303.071
1334.35	95781	757.032	6246.89	1334.35	424.588
1332.85	95697.9	755.402	5901.33	1332.85	467.367
1331.34	95591.6	753.772	6005.26	1331.34	273.343
1329.84	95781.5	752.141	5905.23	1329.84	318.419
1328.34	95818.3	750.51	6013.71	1328.34	362.892
1326.83	95367.9	748.879	5944.36	1326.83	228.796
1325.33	95371.6	747.247	6026.73	1325.33	115.708
1323.83	95638	745.615	6046.25	1323.83	224.696
1322.32	95628.4	743.983	5952.42	1322.32	357.819
1320.82	95567.3	742.35	5903.03	1320.82	450.227
1319.31	95479.8	740.717	5934.78	1319.31	66.7058
1317.81	95523.4	739.084	5998.65	1317.81	6.32494
1316.3	95683.4	737.45	6070.13	1316.3	185.816
1314.8	95602.5	735.815	6176.75	1314.8	-127.072
1313.29	95530.1	734.181	5992.72	1313.29	155.019
1311.78	95615.3	732.546	6100.81	1311.78	142.414
1310.28	95415.2	730.911	5913.78	1310.28	-28.5584
1308.77	95502.2	729.275	6165.47	1308.77	262.605
1307.26	95426.6	727.639	6145.04	1307.26	-123.462
1305.75	95725.8	726.002	6042.1	1305.75	53.839
1304.24	95776.2	724.365	5945.29	1304.24	-51.0596
1302.74	95830	722.728	5992.04	1302.74	130.519
1301.23	95921.9	721.091	6115.08	1301.23	-367.386
1299.72	95642.7	719.453	6073.19	1299.72	-144.583
1298.21	95718.1	717.814	6154.9	1298.21	-29.4445
1296.7	95626.2	716.176	6058.05	1296.7	-73.1192
1295.19	95604	714.537	6081.71	1295.19	57.319
1293.68	95444.4	712.897	6186.14	1293.68	-174.336
1292.17	95627.5	711.258	6040.47	1292.17	24.8033
1290.65	95656.6	709.617	6088.4	1290.65	-377.668
1289.14	95275.6	707.977	6076.85	1289.14	-157.396
1287.63	95736.4	706.336	6072.88	1287.63	-349.766
1286.12	95628.4	704.695	6132.86	1286.12	-94.7707
1284.61	95614.7	703.053	6051.14	1284.61	90.0888
1283.09	95566.3	701.411	6178	1283.09	54.5972
1281.58	95703	699.769	6047.51	1281.58	3.88927
1280.07	95753.7	698.126	6192.5	1280.07	197.321
1278.55	95659.2	696.483	6110.67	1278.55	108.102
1277.04	95601	694.839	5946.69	1277.04	-136.55
1275.52	95528.1	693.195	6251.14	1275.52	39.4336
1274.01	95565.8	691.551	6076.47	1274.01	63.0447
1272.49	95869.1	689.907	6161.76	1272.49	216.419
1270.98	95652.7	688.262	6029.64	1270.98	118.333
1269.46	95629.4	686.616	6093.53	1269.46	-74.4738
1267.95	95987	684.97	6082.9	1267.95	-99.8731
1266.43	95627.5	683.324	6280.29	1266.43	246.338
1264.91	95871.3	681.678	6017.46	1264.91	-109.094
1263.39	95792.1	680.031	6184.3	1263.39	-22.2736
1261.88	95731	678.384	6070.23	1261.88	181.877
1260.36	95777.1	676.736	6056.3	1260.36	-68.3311
1258.84	95642.1	675.088	6151.54	1258.84	-163.434
1257.32	95614.1	673.44	6093.49	1257.32	84.0471
1255.8	95793.6	671.791	5961.09	1255.8	176.716
1254.28	95499.1	670.142	6062.16	1254.28	-17.0706
1252.77	95522.4	668.493	6170.69	1252.77	-92.4985
1251.25	95471.6	666.843	6298.8	1251.25	70.3317
1249.72	95494.8	665.193	6198.03	1249.72	53.4607
1248.2	95873.3	663.542	6092.68	1248.2	271.232
1246.68	95847.2	661.891	5976.71	1246.68	-37.6821
1245.16	95499	660.24	6248.29	1245.16	70.3011
1243.64	95670.3	658.588	6070.13	1243.64	-39.3601
1242.12	95779.1	656.936	6237	1242.12	6.39511
1240.6	95776.1	655.284	6166.18	1240.6	130.297
1239.07	95451.4	653.631	5960.7	1239.07	21.9812
1237.55	95538.9	651.978	6100.02	1237.55	24.7238
1236.03	95662.6	650.324	6081.96	1236.03	174.583
1234.5	95755	648.67	6139.4	1234.5	115.407
1232.98	95916.3	647.016	6110.59	1232.98	277.182
1231.46	95844.6	645.361	5981.99	1231.46	180.847
1229.93	95684.5	643.706	5978.73	1229.93	131.606
1228.41	95654	642.051	6127.92	1228.41	181.915
1226.88	95744.8	640.395	6201.45	1226.88	351.401
1225.36	95891.4	638.739	6379.01	1225.36	141.823
1223.83	95685.7	637.082	6100.64	1223.83	226.841
1222.3	95581.6	635.425	6193.46	1222.3	180.39
1220.78	95500.5	633.768	6160.94	1220.78	380.889
1219.25	95681.5	632.11	6152.47	1219.25	296.063
1217.72	95574.4	630.452	6086.61	1217.72	1.42611
1216.2	95671.9	628.793	6154.84	1216.2	117.417
1214.67	95887.2	627.135	5944.12	1214.67	273.994
1213.14	95834.1	625.475	6048.31	1213.14	-4.89171
1211.61	95542.3	623.816	6046.9	1211.61	177.347
1210.08	95688.9	622.156	6197.49	1210.08	176.167
1208.55	95830.6	620.496	6088.92	1208.55	248.382
1207.02	95738.5	618.835	6112.77	1207.02	228.886
1205.49	95729.8	617.174	5970.94	1205.49	439.682
1203.96	95891.1	615.512	5967.5	1203.96	140.553
1202.43	95774.6	613.85	5939.87	1202.43	17.8849
1200.9	95759.5	612.188	6049.01	1200.9	298.577
1199.37	95876.7	610.526	6067.76	1199.37	234.622
1197.84	95940	608.863	5907.49	1197.84	72.7496
1196.31	95388	607.199	6098.87	1196.31	108.435
1194.78	95466.1	605.536	6157.81	1194.78	-46.7493
1193.24	95402.3	603.871	5998.77	1193.24	-50.092
1191.71	95441.3	602.207	6104.02	1191.71	189.662
1190.18	95607.5	600.542	6230.12	1190.18	-118.433
1188.64	95635.1	598.877	6135.35	1188.64	85.6241
1187.11	95775.2	597.211	6010.47	1187.11	121.883
1185.57	95522.5	595.545	6011.57	1185.57	-43.7576
1184.04	95778.3	593.879	5996.04	1184.04	-113.042
1182.51	95621.9	592.212	5999.88	1182.51	-50.2033
1180.97	95797.9	590.545	5715.67	1180.97	-13.285
1179.43	95755.6	588.877	6074.62	1179.43	18.8917
1177.9	96074.7	587.209	6109.51	1177.9	-196.197
1176.36	95868.1	585.541	5799.58	1176.36	41.3575
1174.83	95655.1	583.872	6026.01	1174.83	-54.5693
1173.29	95848.9	582.203	5850.78	1173.29	-127.533
1171.75	95486.4	580.534	5960.02	1171.75	-31.1902
1170.21	95473.7	578.864	5950.83	1170.21	151.426
1168.68	95849.6	577.194	6002.91	1168.68	-21.8911
1167.14	95989.7	575.523	5914.21	1167.14	78.0356
1165.6	95819.4	573.853	5903.28	1165.6	-120.915
1164.06	95727.1	572.181	5893.79	1164.06	31.2393
1162.52	95683.7	570.509	5915.66	1162.52	136.356
1160.98	95604.6	568.837	5861.24	1160.98	110.03
1159.44	96051.6	567.165	5948.83	1159.44	54.6168
1157.9	95428.8	565.492	5976.59	1157.9	86.9935
1156.36	95979.6	563.819	5943.09	1156.36	213.59
1154.82	95907.1	562.145	5961.9	1154.82	70.9398
1153.28	95889.9	560.471	5901.59	1153.28	155.541
1151.74	95584	558.797	5972.74	1151.74	282.377
1150.19	95753.4	557.122	6070.79	1150.19	52.5877
1148.65	95900	555.447	5979.33	1148.65	121.25
1147.11	95790.5	553.771	5937.24	1147.11	168.917
1145.57	95699	552.096	5883.33	1145.57	240.964
1144.02	95993	550.419	5939.92	1144.02	376.25
1142.48	95611.7	548.743	5850.49	1142.48	200.629
1140.94	95701.7	547.066	5928.2	1140.94	154.706
1139.39	95848.3	545.388	6077.56	1139.39	78.1349
1137.85	95736	543.71	6063.1	1137.85	302.707
1136.3	95712.7	542.032	6084.55	1136.3	383.255
1134.76	95683.1	540.354	5989.97	1134.76	-24.6978
1133.21	95968.8	538.675	5807.75	1133.21	242.038
1131.66	95733.8	536.995	5971.14	1131.66	266.182
1130.12	96053.5	535.315	5878.62	1130.12	557.13
1128.57	95893	533.635	6009.52	1128.57	421.322
1127.02	95666.3	531.955	6045.31	1127.02	603.975
1125.48	95861.5	530.274	6111.01	1125.48	368.179
1123.93	95870.8	528.593	5955.29	1123.93	725.328
1122.38	96178.9	526.911	5835.51	1122.38	987.101
1120.83	95610.3	525.229	6034.02	1120.83	727.329
1119.28	96049.2	523.547	6136.05	1119.28	989.091
1117.73	95711.6	521.864	5958.91	1117.73	676.278
1116.18	95843.8	520.181	5871.17	1116.18	587.914
1114.63	95766.3	518.497	5788.11	1114.63	593.191
1113.08	95790.4	516.813	5653.33	1113.08	833.963
1111.53	95690.4	515.129	5901.74	1111.53	487.763
1109.98	95861.3	513.444	5961.79	1109.98	810.735
1108.43	95858	511.759	6008.66	1108.43	658.157
1106.88	95835.5	510.073	5928.16	1106.88	465.391
1105.33	96017.7	508.388	6267.57	1105.33	712.525
1103.78	96066.1	506.701	6568.49	1103.78	478.005
1102.22	95790.8	505.015	6792.41	1102.22	441.666
1100.67	96018	503.328	6924.57	1100.67	262.081
1099.12	96000.5	501.64	6963.56	1099.12	64.8836
1097.56	96107	499.952	6505.07	1097.56	184.791
1096.01	95883.6	498.264	6366.89	1096.01	372.224
1094.46	95795.5	496.576	6069.1	1094.46	369.78
1092.9	96228.4	494.887	6217.22	1092.9	312.663
1091.35	96003.7	493.197	6082.86	1091.35	202.515
1089.79	96000.9	491.507	6065.69	1089.79	404.247
1088.23	95683.1	489.817	6141.95	1088.23	226.62
1086.68	95733.5	488.127	6057.23	1086.68	257.931
1085.12	95912.4	486.436	6003.86	1085.12	551.049
1083.57	95898.5	484.745	5927.1	1083.57	599.912
1082.01	96034	483.053	6093	1082.01	435.186
1080.45	95773	481.361	6293.04	1080.45	630.092
1078.89	95905.3	479.668	6434.15	1078.89	608.224
1077.34	96047.2	477.976	6547.35	1077.34	956.991
1075.78	96030.2	476.282	6863	1075.78	851.583
1074.22	95530.6	474.589	6948.44	1074.22	853.645
1072.66	95739.9	472.895	6935.15	1072.66	780.305
1071.1	95859.4	471.2	6832.06	1071.1	546.643
1069.54	95849.1	469.506	6842.78	1069.54	664.053
1067.98	96040.7	467.81	7091.11	1067.98	518.565
1066.42	95945.4	466.115	7113.9	1066.42	424.359
1064.86	95856.7	464.419	7369.74	1064.86	527.156
1063.3	95720	462.723	8113.43	1063.3	250.326
1061.74	95737	461.026	9621.61	1061.74	248.937
1060.17	95928.6	459.329	11877.6	1060.17	397.95
1058.61	95977.7	457.631	13481.6	1058.61	583.641
1057.05	95762.7	455.933	13497.8	1057.05	581.986
1055.49	95783.1	454.235	12455.7	1055.49	412.303
1053.92	95827.4	452.536	10935.8	1053.92	352.971
1052.36	95743.9	450.837	9422.59	1052.36	427.896
1050.8	95976.9	449.138	8377.93	1050.8	58.3115
1049.23	96003.7	447.438	7798.56	1049.23	153.883
1047.67	95912.3	445.738	7304.8	1047.67	289.273
1046.1	96118	444.037	7293.48	1046.1	159.331
1044.54	95803	442.336	7232.23	1044.54	257.746
1042.97	95845.9	440.635	7109.32	1042.97	443.845
1041.41	95652.5	438.933	7071.69	1041.41	259.392
1039.84	95721	437.231	6922.46	1039.84	269.64
1038.27	95781.4	435.528	6862.87	1038.27	-88.8326
1036.71	95757.4	433.825	6879.63	1036.71	-43.6244
1035.14	95682.3	432.122	6715.84	1035.14	26.9765
1033.57	95754	430.418	6835.3	1033.57	153.258
1032	95594.4	428.714	6744.87	1032	161.409
1030.43	95964.2	427.009	6705.77	1030.43	62.671
1028.86	95699.6	425.304	6704.76	1028.86	26.0442
1027.3	95693.2	423.599	6491.11	1027.3	201.259
1025.73	95956.1	421.893	6355.16	1025.73	158.097
1024.16	95717.2	420.187	6247.03	1024.16	234.33
1022.59	95734.7	418.481	6323.43	1022.59	388.487
1021.02	95819.2	416.774	6323.54	1021.02	177.99
1019.44	95703.1	415.067	6345.5	1019.44	144.195
1017.87	95902.1	413.359	6354.14	1017.87	-160.12
1016.3	95824.2	411.651	6288.01	1016.3	30.3997
1014.73	95865.7	409.942	6454.42	1014.73	192.178
1013.16	95870.6	408.234	6537.21	1013.16	34.2553
1011.59	95956.6	406.524	6296.57	1011.59	43.3075
1010.01	95878.8	404.815	6256.19	1010.01	85.7219
1008.44	95983.9	403.105	6183.49	1008.44	131.291
1006.87	96204.9	401.394	6110.63	1006.87	-131.36
1005.29	95715.8	399.683	6098.97	1005.29	155.671
1003.72	95876.4	397.972	6069.58	1003.72	220.274
1002.14	95802	396.261	6091.1	1002.14	84.8294
1000.57	95772.1	394.549	6029.14	1000.57	184.386
998.992	95896.2	392.836	5791.78	998.992	-25.5164
997.416	95785.4	391.123	5922.1	997.416	197.844
995.84	95644.5	389.41	5933.9	995.84	-57.8843
994.264	96001.7	387.697	5857.89	994.264	51.2992
992.687	95669	385.983	5950.83	992.687	241.353
991.11	95959.5	384.268	5883.05	991.11	364.809
989.532	95891.6	382.554	5947.71	989.532	33.4442
987.955	95719.3	380.838	5870.72	987.955	-155.097
986.376	95889.1	379.123	5704.65	986.376	210.962
984.798	95849.9	377.407	5774.46	984.798	85.9867
983.219	96007	375.691	5787.24	983.219	-124.345
981.64	95858.6	373.974	5846.43	981.64	72.3501
980.06	95922.3	372.257	5848.64	980.06	55.385
978.48	95811.9	370.539	5728.44	978.48	29.0233
976.9	95967.3	368.821	5902.12	976.9	-176.002
975.319	95850.7	367.103	6100.33	975.319	3.49019
973.738	95995	365.384	5780.52	973.738	58.0692
972.157	95778.8	363.665	5721.07	972.157	-50.1245
970.575	95874.1	361.946	5863.67	970.575	-218.245
968.993	95854	360.226	5699.44	968.993	-24.3325
967.411	96034.5	358.505	5847.69	967.411	107.965
965.828	95900.7	356.785	5671.85	965.828	126.562
964.245	95871.1	355.063	5902.8	964.245	-9.52345
962.661	95800.5	353.342	5673.28	962.661	-91.7846
961.078	95763.1	351.62	5825.74	961.078	29.6974
959.493	95719.4	349.898	5854.78	959.493	-123.386
957.909	95760.9	348.175	5711.16	957.909	-115.385
956.324	96111.6	346.452	5852.05	956.324	94.6025
954.739	96088.3	344.729	5888.51	954.739	-220.587
953.153	95822.3	343.005	6068.62	953.153	-128.762
951.567	95918.9	341.28	5823.95	951.567	71.8715
949.981	96091.1	339.556	5804.2	949.981	73.9161
948.394	96171.9	337.831	5829.53	948.394	60.2815
946.807	95958.1	336.105	5843.41	946.807	-16.282
945.22	96191.6	334.379	5748.83	945.22	-155.733
943.632	96258.1	332.653	5925.29	943.632	-139.158
942.044	96134.1	330.926	5919.45	942.044	-256.328
940.456	96175.5	329.199	5874.74	940.456	-137.283
938.867	96130.2	327.472	5823.06	938.867	-172.425
937.278	96091.3	325.744	5881.58	937.278	-135.11
935.689	96049.2	324.016	5747.92	935.689	32.8093
934.099	96155	322.287	5945.71	934.099	-94.9058
932.509	96029.6	320.558	5988.92	932.509	-131.307
930.918	95995.4	318.828	5828.49	930.918	-112.606
929.327	96181.2	317.098	5834.55	929.327	-134.701
927.736	96134.4	315.368	5915.94	927.736	19.2486
926.145	96070.4	313.637	5831.36	926.145	102.515
924.553	95902.7	311.906	5760.02	924.553	-129.84
922.96	96096.2	310.175	5810.18	922.96	101.146
921.368	96011.8	308.443	5818.64	921.368	259.889
919.775	95983.9	306.711	5857.58	919.775	293.08
918.181	95963.9	304.978	5789.91	918.181	433.015
916.588	95948.5	303.245	5969.11	916.588	53.7253
914.994	96028.9	301.512	5911.88	914.994	264.356
913.399	95942.9	299.778	5898.1	913.399	194.292
911.804	95795.9	298.043	5910.43	911.804	92.9705
910.209	96065.8	296.309	5749.96	910.209	8.99722
908.614	95969	294.574	6104.1	908.614	-9.06566
907.018	95931.6	292.838	5873.37	907.018	-70.9225
905.422	95903.7	291.102	5804.2	905.422	180.553
903.825	96005.8	289.366	5870.53	903.825	-83.194
902.228	95960.6	287.629	5778.62	902.228	-0.78374
900.631	95984.3	285.892	5987.68	900.631	-106.171
899.033	95873.5	284.155	5815.46	899.033	-34.6286
897.435	95880	282.417	5995.86	897.435	66.6649
895.837	96067.9	280.678	6009.4	895.837	-21.2881
894.238	96166.5	278.94	6074.71	894.238	141.058
892.639	95979	277.201	6296.64	892.639	70.4378
891.04	96107.4	275.461	6588.81	891.04	-42.2986
889.44	96054.3	273.721	7423.83	889.44	165.428
887.84	96313.8	271.981	8047.12	887.84	-126.844
886.239	96281	270.24	8914.05	886.239	-59.6658
884.639	96185.7	268.499	9405.55	884.639	-103.344
883.037	96320	266.757	8677.74	883.037	-107.918
881.436	96463.6	265.015	7914.03	881.436	-131.171
879.834	96582.1	263.273	7513.27	879.834	-212.106
878.232	96496.1	261.53	7466.56	878.232	36.265
876.629	96368.1	259.787	7366.3	876.629	-103.849
875.026	96444.4	258.044	7212.47	875.026	-70.7388
873.423	96508.2	256.3	6881.78	873.423	-3.29183
871.819	96384.8	254.555	6824.34	871.819	-169.661
870.215	96529.5	252.811	6312	870.215	-46.0209
868.61	96501.2	251.065	6309.13	868.61	-64.1857
867.006	96529	249.32	6046.23	867.006	176.305
865.4	96542.7	247.574	6054.67	865.4	-165.771
863.795	96483.2	245.827	5962	863.795	-260.063
862.189	96260.3	244.081	5985.78	862.189	-69.3767
860.583	96210.2	242.333	6004.27	860.583	27.8801
858.976	96384.1	240.586	5953.04	858.976	-4.02122
857.369	96379.1	238.838	5832.11	857.369	49.6991
855.762	96240.2	237.089	5787.3	855.762	-83.2127
854.154	96502.6	235.34	6008.64	854.154	-100.951
852.546	96094.8	233.591	5844.2	852.546	60.1485
850.938	96200.1	231.842	5864.28	850.938	59.561
849.329	96205.8	230.092	5803.05	849.329	-4.70313
847.72	96189.7	228.341	5959.01	847.72	115.984
846.111	96142.6	226.59	6009.43	846.111	407.519
844.501	96128.1	224.839	6269.95	844.501	366.623
842.891	96152.3	223.087	6662.02	842.891	313.359
841.28	96050.8	221.335	7037.27	841.28	435.56
839.669	96039.3	219.583	6976.4	839.669	182.173
838.058	95976.6	217.83	6679.48	838.058	1.85735
836.446	96089.2	216.076	6397.72	836.446	-66.6574
834.834	95894.6	214.323	6022.88	834.834	130.09
833.222	96132.6	212.569	5818.79	833.222	109.706
831.609	96206.2	210.814	5969.22	831.609	-189.673
829.996	95982.2	209.059	5818.75	829.996	17.9084
828.383	96038.7	207.304	5793.51	828.383	16.244
826.769	96260.9	205.548	5883.56	826.769	-172.839
825.155	96276.9	203.792	5849.66	825.155	-171.307
823.54	96176.8	202.035	5902.56	823.54	-28.8414
821.925	96290.4	200.278	5898.47	821.925	64.0467
820.31	96286.2	198.521	5811.85	820.31	79.5303
818.695	96100.9	196.763	5830.48	818.695	59.4406
817.079	96291.6	195.005	6041.04	817.079	90.4363
815.462	96104.8	193.246	5844.91	815.462	-101.286
813.846	96150	191.487	5967.22	813.846	28.7439
812.229	96065.3	189.728	6007.05	812.229	-136.553
810.611	95762.6	187.968	5887.76	810.611	-195.104
808.993	95966.9	186.208	5838.11	808.993	-54.2619
807.375	95994.9	184.447	5889.31	807.375	-26.2474
805.757	95874.6	182.686	5922.01	805.757	-41.4769
804.138	95936.5			804.138	-178.681
802.519	95876.4			802.519	45.4758
800.899	95736			800.899	-85.4785
799.279	95867.2			799.279	-120.677
797.659	95898.1			797.659	-91.0442
796.038	95867.2			796.038	-44.4424
794.417	95803.8			794.417	-22.5236
792.796	95698.9			792.796	-119.325
791.174	95826.6			791.174	-168.285
789.552	95641.5			789.552	-110.872
787.929	95809.2			787.929	-289.219
786.306	95676.4			786.306	-122.411
784.683	95865.5			784.683	-44.9966
783.059	95731.1			783.059	154.034
781.435	95759.9			781.435	-19.5617
779.811	95893.3			779.811	82.4243
778.186	95857.4			778.186	-109.53
776.561	95787.6			776.561	70.8994
774.936	95630.1			774.936	122.055
773.31	95758.7			773.31	147.048
771.684	95718.1			771.684	41.3548
770.057	95758.9			770.057	34.0764
768.43	95796.6			768.43	29.8715
766.803	95665.3			766.803	-169.449
765.176	95721.4			765.176	294.855
763.548	95811.3			763.548	27.9816
761.919	95604.8			761.919	180.351
760.29	95663.9			760.29	64.026
758.661	95497.4			758.661	122.683
757.032	95634.8			757.032	-133.221
755.402	95531.2			755.402	-30.0948
753.772	95627.1			753.772	-158.6
752.141	95592.6			752.141	-40.2213
750.51	95711.4			750.51	58.1551
748.879	95623.3			748.879	113.553
747.247	95452.5			747.247	-41.0082
745.615	95611.1			745.615	-77.5758
743.983	95500.1			743.983	-72.8059
742.35	95730.6			742.35	-29.7905
740.717	95530.9			740.717	-25.097
739.084	95485.9			739.084	-194.911
737.45	95670.4			737.45	105.057
735.815	95838			735.815	49.9486
734.181	95554.4			734.181	45.2957
732.546	95553.9			732.546	68.1268
730.911	95489.2			730.911	121.479
729.275	95721			729.275	-69.7788
727.639	95757.2			727.639	159.213
726.002	95585.7			726.002	19.8791
724.365	95649.5			724.365	-104.169
722.728	95881.2			722.728	-72.4581
721.091	95490.1			721.091	142.383
719.453	95689.8			719.453	51.809
717.814	95707.9			717.814	14.6273
716.176	95790.2			716.176	-34.8018
714.537	95861.8			714.537	-184.938
712.897	95651.3			712.897	3.466
711.258	95616.3			711.258	-55.2632
709.617	95494.5			709.617	20.1012
707.977	95656.2			707.977	77.0764
706.336	95374.6			706.336	248.223
704.695	95777.1			704.695	20.1377
703.053	95792.7			703.053	50.9698
701.411	95656.2			701.411	19.2888
699.769	95932.2			699.769	40.821
698.126	95794.3			698.126	-53.3954
696.483	95693.1			696.483	15.1494
694.839	95908.4			694.839	191.582
693.195	95965.5			693.195	37.8351
691.551	95749			691.551	-29.2626
689.907	95741			689.907	-29.5333
688.262	95754.3			688.262	91.6876
686.616	95659.9			686.616	27.3911
684.97	95650.7			684.97	16.1976
683.324	95864.8			683.324	-34.5742
681.678	95814.8			681.678	187.891
680.031	95824			680.031	-81.694
678.384	95725.7			678.384	57.0059
676.736	95976.5			676.736	-1.71839
675.088	95914.8			675.088	30.5001
673.44	95757.7			673.44	167.248
671.791	95814.6			671.791	-13.0902
670.142	95697.2			670.142	117.321
668.493	95661.9			668.493	62.6516
666.843	95599.5			666.843	186.698
665.193	95872			665.193	196.949
663.542	95785.6			663.542	70.7614
661.891	95776.6			661.891	217.08
660.24	95820.7			660.24	199.705
658.588	95799.9			658.588	217.027
656.936	95727.8			656.936	107.101
655.284	95817.7			655.284	245.213
653.631	95691.5			653.631	189.525
651.978	95828.6			651.978	144.315
650.324	95723.9			650.324	185.169
648.67	95750.9			648.67	250.053
647.016	95558.9			647.016	163.651
645.361	95982.1			645.361	244.852
643.706	95817.7			643.706	265.455
642.051	95840.9			642.051	-10.0885
640.395	95781.1			640.395	63.117
638.739	95768.3			638.739	62.1771
637.082	95947.4			637.082	-91.335
635.425	95788.6			635.425	118.691
633.768	95687.4			633.768	148.962
632.11	95854.9			632.11	56.9075
630.452	95837			630.452	103.452
628.793	95855.5			628.793	12.6395
627.135	95697.8			627.135	-22.5307
625.475	96048			625.475	-15.6594
623.816	95664.5			623.816	-61.6807
622.156	95897.3			622.156	68.3607
620.496	95907.1			620.496	38.5675
618.835	95995.2			618.835	11.6274
617.174	96005.1			617.174	91.3836
615.512	95801.2			615.512	-33.7098
613.85	95725.3			613.85	5.05039
612.188	95896			612.188	24.0616
610.526	95890.6			610.526	164.68
608.863	95862.6			608.863	-31.694
607.199	95738.2			607.199	209.204
605.536	95983.4			605.536	-91.1456
603.871	95875.3			603.871	-34.0008
602.207	95932.2			602.207	306.797
600.542	96065.5			600.542	-2.95439
598.877	95748.1			598.877	-57.5433
597.211	96021.9			597.211	-169.341
595.545	95831.7			595.545	77.3553
593.879	95839.2			593.879	-75.3166
592.212	95846.5			592.212	50.9456
590.545	95866.8			590.545	-103.302
588.877	96021.7			588.877	85.8965
587.209	95997.8			587.209	-5.14375
585.541	96099.4			585.541	-3.00744
583.872	95831.9			583.872	-177.349
582.203	95902.5			582.203	12.769
580.534	95807.9			580.534	-222.012
578.864	95971.9			578.864	-41.3937
577.194	96055.9			577.194	-26.3484
575.523	96046.6			575.523	-154.228
573.853	95921.4			573.853	-221.369
572.181	95952.8			572.181	74.4297
570.509	95778.7			570.509	91.4778
568.837	95897			568.837	-5.5702
567.165	95712.6			567.165	66.0265
565.492	95898.3			565.492	19.123
563.819	95965.1			563.819	33
562.145	95872.8			562.145	122.459
560.471	96000.9			560.471	-106.913
558.797	95914.5			558.797	158.744
557.122	96085.7			557.122	132.315
555.447	95926.1			555.447	79.5532
553.771	95859.7			553.771	39.1761
552.096	95825.3			552.096	209.48
550.419	95845.1			550.419	44.3746
548.743	95852.1			548.743	343.198
547.066	96096.7			547.066	348.255
545.388	95869.2			545.388	348.782
543.71	95895.6			543.71	626.301
542.032	95678.2			542.032	968.99
540.354	95677.3			540.354	609.691
538.675	95733.3			538.675	399.012
536.995	95746.6			536.995	370.996
535.315	95916.5			535.315	287.285
533.635	95742.9			533.635	235.611
531.955	95789.9			531.955	132.546
530.274	95939.8			530.274	238.308
528.593	95728.6			528.593	102.101
526.911	95843.3			526.911	18.3456
525.229	95696.6			525.229	199.448
523.547	95673.4			523.547	-41.3836
521.864	95675.7			521.864	65.5801
520.181	95641.1			520.181	-112.698
518.497	95787.7			518.497	-7.35188
516.813	95937.4			516.813	-103.962
515.129	95909.1			515.129	-74.2891
513.444	95979			513.444	-44.4739
511.759	96154.6			511.759	18.2016
510.073	96093.3			510.073	-0.41534
508.388	96297.9			508.388	-36.4245
506.701	96125.1			506.701	108.93
505.015	96416.9			505.015	-16.4764
503.328	96651.5			503.328	147.777
501.64	96885.5			501.64	10.4327
499.952	96963.2			499.952	-136.423
498.264	97530.7			498.264	-17.2604
496.576	97749.5			496.576	-92.6274
494.887	98200.3			494.887	72.8671
493.197	98630			493.197	24.8242
491.507	99121.6			491.507	102.28
489.817	99846.5			489.817	19.751
488.127	100188			488.127	-12.5797
486.436	101102			486.436	-130.687
484.745	102314			484.745	242.043
483.053	104470			483.053	115.208
481.361	108572			481.361	465.84
479.668	117168			479.668	829.863
477.976	130952			477.976	1672.53
476.282	147358			476.282	2203.69
474.589	159653			474.589	2472.33
472.895	159718			472.895	2354.74
471.2	151758			471.2	1762.73
469.506	141742			469.506	1201.21
467.81	133183			467.81	658.413
466.115	125175			466.115	411.608
464.419	116997			464.419	164.369
462.723	111097			462.723	30.2517
461.026	106950			461.026	85.8729
459.329	103880			459.329	46.8718
457.631	102462			457.631	231.503
455.933	101526			455.933	212.69
454.235	101149			454.235	95.1662
452.536	101113			452.536	2.70129
450.837	100894			450.837	161.971
449.138	101045			449.138	-100.929
447.438	101466			447.438	-122.298
445.738	101849			445.738	-33.2217
444.037	102810			444.037	-7.3006
442.336	103372			442.336	212.651
440.635	103504			440.635	264.975
438.933	104006			438.933	189.395
437.231	104013			437.231	140.152
435.528	103889			435.528	-47.2845
433.825	103120			433.825	-1.46882
432.122	102918			432.122	-155.587
430.418	102355			430.418	-125.115
428.714	101725			428.714	-17.329
427.009	100896			427.009	185.258
425.304	100030			425.304	137.933
423.599	99237.8			423.599	-78.5619
421.893	98214.7			421.893	-37.6596
420.187	97714.3			420.187	-60.5036
418.481	97244.1			418.481	-26.9804
416.774	96972.5			416.774	-0.16815
415.067	96883.4			415.067	62.3433
413.359	96468.8			413.359	90.1985
411.651	96128.6			411.651	301.444
409.942	96129.1			409.942	376.894
408.234	95864.5			408.234	508.229
406.524	95693.4			406.524	377.96
404.815	95801.6			404.815	391.264
403.105	95706.5			403.105	113.778
401.394	95438.8			401.394	178.526
399.683	95540.1			399.683	472.692
397.972	95756.8			397.972	212.986
396.261	95587.4			396.261	330.143
394.549	95566.1			394.549	279.156
392.836	95613.2			392.836	60.0803
391.123	95798.3			391.123	134.207
389.41	95540			389.41	-91.1923
387.697	95500.2			387.697	27.4182
385.983	95761.4			385.983	256.363
384.268	95634.6			384.268	-0.92444
382.554	95756.5			382.554	-190.159
380.838	95639.6			380.838	92.3032
379.123	95822.7			379.123	27.0967
377.407	95876.6			377.407	16.5059
375.691	95838.7			375.691	-57.5421
373.974	95963.3			373.974	16.1134
372.257	95900.4			372.257	91.7985
370.539	95873.6			370.539	42.8964
368.821	96001.7			368.821	121.269
367.103	95905.6			367.103	-13.5991
365.384	95855.7			365.384	80.6475
363.665	95987.2			363.665	175.556
361.946	95765.8			361.946	79.2298
360.226	95875.8			360.226	155.213
358.505	95728			358.505	79.3357
356.785	95737.3			356.785	145.207
355.063	95820.4			355.063	98.5523
353.342	95728.2			353.342	195.059
351.62	95816.1			351.62	6.34267
349.898	95682.8			349.898	45.0175
348.175	95571.6			348.175	123.74
346.452	95590.9			346.452	75.6498
344.729	95690.6			344.729	-29.5175
343.005	95722.1			343.005	220.157
341.28	95691.9			341.28	-10.6802
339.556	95923.1			339.556	37.883
337.831	95880.4			337.831	-2.42492
336.105	95856.2			336.105	52.4847
334.379	95915.5			334.379	64.9552
332.653	95875.3			332.653	169.719
330.926	95933.8			330.926	-63.283
329.199	95725.7			329.199	50.8857
327.472	95877.6			327.472	44.5604
325.744	95771.1			325.744	-109.645
324.016	95832.6			324.016	103.357
322.287	95936			322.287	-109.183
320.558	95959.5			320.558	252.142
318.828	95865			318.828	-103.902
317.098	95967.5			317.098	-98.6815
315.368	95840.3			315.368	62.4026
313.637	95881.7			313.637	54.2458
311.906	95892.2			311.906	-56.5808
310.175	95911.7			310.175	-75.0646
308.443	95710.4			308.443	-35.8932
306.711	96038.5			306.711	-87.7335
304.978	95914.3			304.978	-29.945
303.245	96067.8			303.245	-57.3224
301.512	95879.9			301.512	-58.7373
299.778	95891.5			299.778	47.9991
298.043	95720.3			298.043	-6.73051
296.309	95901.1			296.309	-57.0567
294.574	95705.8			294.574	44.0053
292.838	95935.5			292.838	-121.377
291.102	95709.8			291.102	-12.9301
289.366	96022.4			289.366	-78.6144
287.629	95825			287.629	-208.884
285.892	95653			285.892	-124.473
284.155	95817.2			284.155	-142.054
282.417	95652.6			282.417	-170.907
280.678	95979.1			280.678	-176.488
278.94	95750.8			278.94	-247.938
277.201	96033.4			277.201	-132.185
275.461	95801.5			275.461	-115.339
273.721	95883.1			273.721	-119.738
271.981	95973.3			271.981	-97.9691
270.24	95855.1			270.24	-48.6231
268.499	95939.1			268.499	-3.31581
266.757	95772.9			266.757	65.2223
265.015	95804.5			265.015	42.1526
263.273	96042.3			263.273	-192.996
261.53	95622.1			261.53	-64.8452
259.787	96033.8			259.787	33.3797
258.044	96268.4			258.044	-43.1279
256.3	96619.3			256.3	-63.4585
254.555	97818.2			254.555	48.2994
252.811	99055.7			252.811	95.745
251.065	100516			251.065	279.467
249.32	101610			249.32	279.986
247.574	101852			247.574	398.109
245.827	100866			245.827	152.756
244.081	99086.5			244.081	198.224
242.333	97621.4			242.333	93.5993
240.586	96557.1			240.586	17.7931
238.838	95984.4			238.838	3.67134
237.089	95808.1			237.089	-31.749
235.34	95790			235.34	165.994
233.591	96161.8			233.591	75.0738
231.842	97210.3			231.842	-59.9813
230.092	100335			230.092	137.982
228.341	108976			228.341	78.8788
226.59	125781			226.59	362.582
224.839	143096			224.839	1178.71
223.087	156192			223.087	2524.01
221.335	163274			221.335	3604.79
219.583	161022			219.583	3752.17
217.83	138115			217.83	3045.24
216.076	116932			216.076	2066.33
214.323	105311			214.323	1203.38
212.569	99465.5			212.569	633.02
210.814	96904			210.814	105.687
209.059	96108.5			209.059	117.083
207.304	95526.5			207.304	146.985
205.548	95632			205.548	65.7998
203.792	95729.1			203.792	87.1272
202.035	95442.8			202.035	-38.1757
200.278	95514.7			200.278	-39.6669
198.521	95728.3			198.521	202.053
196.763	95702.2			196.763	234.538
195.005	95742.2			195.005	120.489
193.246	95772			193.246	162.792
191.487	95957.8			191.487	131.089
189.728	95845.7			189.728	198.774
187.968	95864.7			187.968	124.271
186.208	95828.4			186.208	115.025
184.447	95820.2			184.447	173.821
182.686	95730.5			182.686	101.863
180.924	95759.2			180.924	0

## Sheet: Fig. 3a
6.00453	211
6.00429	475.438
6.00404	1211.69
6.0038	1282.38
6.00356	1290.69
6.00331	2885.38
6.00307	5502.12
6.00282	6343.69
6.00258	4504.12
6.00234	2749.19
6.00209	3706.44
6.00185	6288.75
6.0016	7789.44
6.00136	7790.44
6.00112	7571.62
6.00087	6917
6.00063	4566.31
6.00039	1553.19
6.00014	909.312
5.9999	3246.69
5.99965	5356.75
5.99941	4631.25
5.99917	2620.06
5.99892	2276.81
5.99868	3470.81
5.99844	3684
5.99819	2188.38
5.99795	949.125
5.9977	1503.81
5.99746	3136.62
5.99722	4422.94
5.99697	4765.25
5.99673	4036.62
5.99648	2405.5
5.99624	1062.94
5.996	1560.44
5.99575	3681.25
5.99551	5264.06
5.99527	4859
5.99502	3372.12
5.99478	2412.88
5.99453	2278.25
5.99429	2405.5
5.99405	2596
5.9938	2751.88
5.99356	2393.06
5.99332	1475.12
5.99307	871.625
5.99283	1169.69
5.99258	1833.12
5.99234	2315.44
5.9921	2910.69
5.99185	3632.75
5.99161	3573.06
5.99136	2572.69
5.99112	2145.56
5.99088	3151.69
5.99063	3864.25
5.99039	2400.19
5.99015	60.625
5.9899	-176.25
5.98966	1996.19
5.98941	3932.56
5.98917	4107.56
5.98893	3861.56
5.98868	4437.12
5.98844	4704.19
5.9882	3231.75
5.98795	946.875
5.98771	104.812
5.98746	1425.56
5.98722	3507.81
5.98698	4648.31
5.98673	4340.56
5.98649	3215.69
5.98624	2184.69
5.986	1709.5
5.98576	1759.88
5.98551	2324.19
5.98527	3433.06
5.98503	4441.19
5.98478	4217.25
5.98454	2820.81
5.98429	1945.62
5.98405	2446.5
5.98381	2573.75
5.98356	568.562
5.98332	-1956.19
5.98308	-1839.69
5.98283	801.875
5.98259	2556.81
5.98234	1861.06
5.9821	1055.25
5.98186	2228
5.98161	3948.44
5.98137	3926.06
5.98112	2491.06
5.98088	1358.44
5.98064	920.875
5.98039	879.625
5.98015	1706.38
5.97991	3163.5
5.97966	3108.94
5.97942	482.25
5.97917	-1921.62
5.97893	-694.062
5.97869	3048.56
5.97844	4927.62
5.9782	3317
5.97795	886.125
5.97771	42.9375
5.97747	157.125
5.97722	129.75
5.97698	568.75
5.97674	1783.19
5.97649	2161.06
5.97625	634.625
5.976	-1028.88
5.97576	-608.312
5.97552	1092.06
5.97527	1383.69
5.97503	-236.062
5.97479	-1317.06
5.97454	81.5625
5.9743	2902.69
5.97405	4725.69
5.97381	4717.25
5.97357	4010.69
5.97332	3680.94
5.97308	3390.38
5.97283	2284.19
5.97259	551.375
5.97235	-630
5.9721	-576.938
5.97186	245.125
5.97162	1209
5.97137	2253.94
5.97113	3131.25
5.97088	2976.06
5.97064	1696
5.9704	926.312
5.97015	2083.94
5.96991	3937.56
5.96967	3872
5.96942	1521.38
5.96918	-704.375
5.96893	-1049.5
5.96869	-461.812
5.96845	-431.938
5.9682	-621.938
5.96796	-14.75
5.96771	993.812
5.96747	1326.31
5.96723	1169.62
5.96698	1503.06
5.96674	2171.56
5.9665	2050.81
5.96625	991.625
5.96601	125.125
5.96576	136.562
5.96552	544.938
5.96528	941.5
5.96503	1689.94
5.96479	2862.88
5.96455	3523.5
5.9643	2865.12
5.96406	1452.06
5.96381	540.312
5.96357	491.25
5.96333	591.812
5.96308	354.375
5.96284	230.625
5.96259	719.5
5.96235	1313.38
5.96211	1033.94
5.96186	-52.5625
5.96162	-667.75
5.96138	-94
5.96113	634.125
5.96089	250
5.96064	-509.125
5.9604	363.938
5.96016	2993
5.95991	4784.31
5.95967	3717.75
5.95943	1239.69
5.95918	387.125
5.95894	1703.94
5.95869	2787.44
5.95845	1912.38
5.95821	374.188
5.95796	424.062
5.95772	2051.19
5.95747	3045.56
5.95723	1922.69
5.95699	-286.25
5.95674	-1420.31
5.9565	-731.25
5.95626	523.75
5.95601	893.188
5.95577	451.188
5.95552	268.688
5.95528	687.312
5.95504	1074.5
5.95479	1230.5
5.95455	1798.62
5.95431	2772.62
5.95406	2849.62
5.95382	1367.31
5.95357	-98.875
5.95333	410.875
5.95309	2337.88
5.95284	3277.56
5.9526	2441.25
5.95235	1604.19
5.95211	2190.5
5.95187	3186.94
5.95162	2940.81
5.95138	1680.12
5.95114	966.25
5.95089	1443.75
5.95065	2336.31
5.9504	2724.25
5.95016	2330.06
5.94992	1348.5
5.94967	318.812
5.94943	-78.9375
5.94919	265.875
5.94894	703.312
5.9487	821.875
5.94845	1061.12
5.94821	1707
5.94797	2037.94
5.94772	1426.75
5.94748	625.25
5.94723	716.312
5.94699	1245.62
5.94675	828.75
5.9465	-520.625
5.94626	-1181.38
5.94602	-284.062
5.94577	1088
5.94553	1562.06
5.94528	1167.75
5.94504	711.375
5.9448	444.375
5.94455	154.438
5.94431	-124.562
5.94407	-275.688
5.94382	-487
5.94358	-840
5.94333	-930.938
5.94309	-478.938
5.94285	74.75
5.9426	105.625
5.94236	-381.25
5.94211	-900.5
5.94187	-1072.19
5.94163	-702.938
5.94138	208.25
5.94114	1072.62
5.9409	865.688
5.94065	-691.438
5.94041	-2483.19
5.94016	-3082.31
5.93992	-2112.69
5.93968	-124.625
5.93943	2218.69
5.93919	4143.88
5.93894	4705.12
5.9387	3803.62
5.93846	2809.12
5.93821	2996.31
5.93797	3677.31
5.93773	3182.25
5.93748	1516.06
5.93724	481.5
5.93699	934.062
5.93675	1551.56
5.93651	1074.12
5.93626	298.375
5.93602	614.125
5.93578	1591
5.93553	1549.81
5.93529	119.25
5.93504	-1229.81
5.9348	-1283.31
5.93456	-542.125
5.93431	-215.25
5.93407	-605.375
5.93382	-1044.12
5.93358	-972.875
5.93334	-552.25
5.93309	-274.812
5.93285	-281.5
5.93261	-204.688
5.93236	253.875
5.93212	684.812
5.93187	260.25
5.93163	-1153.12
5.93139	-2544
5.93114	-2812.38
5.9309	-2031.19
5.93066	-1200.69
5.93041	-951.5
5.93017	-1031.75
5.92992	-976.312
5.92968	-666.938
5.92944	-171.75
5.92919	380.688
5.92895	593.25
5.9287	13.375
5.92846	-1151.69
5.92822	-1975.75
5.92797	-1827.56
5.92773	-1130.12
5.92749	-767.25
5.92724	-997.812
5.927	-1357.88
5.92675	-1484.69
5.92651	-1606.31
5.92627	-2119
5.92602	-2900.88
5.92578	-3215.62
5.92554	-2373.56
5.92529	-520
5.92505	1383.88
5.9248	2532.12
5.92456	3004.25
5.92432	3174.44
5.92407	2709.12
5.92383	975.562
5.92358	-1498.62
5.92334	-2974.25
5.9231	-2434.19
5.92285	-767.25
5.92261	653.25
5.92237	1745.25
5.92212	3076.62
5.92188	4196.69
5.92163	4105.31
5.92139	3162.56
5.92115	2915.62
5.9209	3752.81
5.92066	4254.06
5.92042	3488.88
5.92017	2521.75
5.91993	2624.5
5.91968	3201.81
5.91944	2845.62
5.9192	1650.88
5.91895	1006.12
5.91871	1477.06
5.91846	2298
5.91822	2814.88
5.91798	3120.62
5.91773	3261.44
5.91749	3069.88
5.91725	2894.31
5.917	3231.88
5.91676	3424.75
5.91651	2098.19
5.91627	-564
5.91603	-2299.31
5.91578	-1434.81
5.91554	884.188
5.9153	2140.75
5.91505	1429.38
5.91481	-11.125
5.91456	-737.688
5.91432	-469.562
5.91408	355
5.91383	1443.31
5.91359	2804.25
5.91334	4399.69
5.9131	5722.31
5.91286	5786.81
5.91261	4069.19
5.91237	1653.25
5.91213	672.688
5.91188	2024.44
5.91164	4247.94
5.91139	5337.81
5.91115	5067.81
5.91091	4762.44
5.91066	5403.56
5.91042	6979
5.91018	9203.25
5.90993	11660.4
5.90969	13465.4
5.90944	14089.3
5.9092	14617.7
5.90896	17006.7
5.90871	21817.3
5.90847	27748.7
5.90822	33744.1
5.90798	40373
5.90774	48336.9
5.90749	56512.9
5.90725	62697.6
5.90701	66172.1
5.90676	68550.8
5.90652	71674.4
5.90627	75122.6
5.90603	76428.1
5.90579	73830.6
5.90554	68260.6
5.9053	62082.2
5.90506	56276.4
5.90481	49808.7
5.90457	41733
5.90432	32719.1
5.90408	24108.9
5.90384	16702.7
5.90359	11152.1
5.90335	8190.69
5.9031	7329.44
5.90286	6572.19
5.90262	4861.56
5.90237	3632.81
5.90213	4243.19
5.90189	5152.5
5.90164	4023
5.9014	1636.81
5.90115	769.375
5.90091	1569.81
5.90067	1405.06
5.90042	-386.812
5.90018	-1154.12
5.89993	466.875
5.89969	2000.56
5.89945	1200.38
5.8992	-235.688
5.89896	390.188
5.89872	2373.69
5.89847	3033.62
5.89823	1972.88
5.89798	1057.69
5.89774	1166.88
5.8975	1596.75
5.89725	1962.38
5.89701	2304.62
5.89677	2002.62
5.89652	852.438
5.89628	384.562
5.89603	1651.31
5.89579	2602.75
5.89555	580.688
5.8953	-3144.56
5.89506	-4593.81
5.89481	-2799.25
5.89457	-931.5
5.89433	-1151.5
5.89408	-1713.75
5.89384	-528.25
5.8936	1346.38
5.89335	1685
5.89311	425.438
5.89286	-873.125
5.89262	-1352.44
5.89238	-1061.56
5.89213	-211.938
5.89189	414.062
5.89165	-359.188
5.8914	-2250.81
5.89116	-3196.19
5.89091	-2090.5
5.89067	-437.25
5.89043	35.75
5.89018	-138.312
5.88994	337.562
5.88969	991.625
5.88945	515.125
5.88921	-782.75
5.88896	-1452.44
5.88872	-1219
5.88848	-987.688
5.88823	-984.625
5.88799	-637.438
5.88774	-64
5.8875	-65.625
5.88726	-680.688
5.88701	-1099.75
5.88677	-1005.25
5.88653	-850.938
5.88628	-882
5.88604	-865.062
5.88579	-644.062
5.88555	-130.5
5.88531	868.75
5.88506	1965.44
5.88482	1973.94
5.88457	476.5
5.88433	-1070.62
5.88409	-1102.81
5.88384	-183.25
5.8836	28.4375
5.88336	-528.25
5.88311	-450.375
5.88287	584.625
5.88262	1358.06
5.88238	1295.69
5.88214	1215.44
5.88189	1496.12
5.88165	1316.06
5.88141	438.375
5.88116	120.5
5.88092	1197.5
5.88067	2509.38
5.88043	2426.12
5.88019	1102.44
5.87994	48.0625
5.8797	-69.4375
5.87945	-71.5
5.87921	-745.125
5.87897	-1555.25
5.87872	-1356.81
5.87848	-131.438
5.87824	636.938
5.87799	-164.5
5.87775	-1446.12
5.8775	-1129.94
5.87726	654.688
5.87702	1198.38
5.87677	-1010.44
5.87653	-3759.31
5.87629	-4092.31
5.87604	-2465.88
5.8758	-1556.81
5.87555	-1803.62
5.87531	-1096.19
5.87507	1148.5
5.87482	2715.19
5.87458	2194.44
5.87433	1036.38
5.87409	692
5.87385	226.438
5.8736	-1457.5
5.87336	-3149.5
5.87312	-3144.44
5.87287	-1905.69
5.87263	-883.312
5.87238	-87
5.87214	1045.38
5.8719	1612.25
5.87165	438.75
5.87141	-1523.69
5.87117	-2303.38
5.87092	-1830.88
5.87068	-1514.5
5.87043	-1450.5
5.87019	-606.188
5.86995	402.875
5.8697	-487.938
5.86946	-3280.44
5.86921	-5154.75
5.86897	-4271.81
5.86873	-2210.56
5.86848	-1321.56
5.86824	-1503.19
5.868	-1252.94
5.86775	-526.75
5.86751	-581.875
5.86726	-1585.62
5.86702	-2176.94
5.86678	-1483.5
5.86653	-327.625
5.86629	-90.5625
5.86605	-1057
5.8658	-2168.62
5.86556	-2149.62
5.86531	-798.688
5.86507	773.812
5.86483	1322.31
5.86458	804.312
5.86434	175.875
5.86409	-4.75
5.86385	-42.6875
5.86361	-98.1875
5.86336	338.125
5.86312	1464.06
5.86288	2441.75
5.86263	2387.19
5.86239	1581.56
5.86214	975.25
5.8619	828
5.86166	582.188
5.86141	-74
5.86117	-724.188
5.86092	-889.5
5.86068	-696.188
5.86044	-649.938
5.86019	-900.688
5.85995	-890.75
5.85971	81.0625
5.85946	1778.38
5.85922	2775.5
5.85897	1851.19
5.85873	-395.938
5.85849	-1999.06
5.85824	-1859.25
5.858	-834
5.85776	-323.438
5.85751	-578.375
5.85727	-989.688
5.85702	-1351.31
5.85678	-1983.62
5.85654	-2940.94
5.85629	-3856.19
5.85605	-4397.81
5.8558	-4325.25
5.85556	-3388.81
5.85532	-1840.19
5.85507	-753
5.85483	-1013.25
5.85459	-2069.56
5.85434	-2516.31
5.8541	-1994.75
5.85385	-1675.25
5.85361	-2504.75
5.85337	-3711.69
5.85312	-3746.19
5.85288	-2418.56
5.85264	-1319.69
5.85239	-1835.12
5.85215	-3220.56
5.8519	-3334.81
5.85166	-1357.06
5.85142	978.438
5.85117	1461.38
5.85093	137.562
5.85068	-1058.69
5.85044	-1085.75
5.8502	-766.688
5.84995	-807.938
5.84971	-563.938
5.84947	315.062
5.84922	567.5
5.84898	-815.312
5.84873	-2530.69
5.84849	-2604.19
5.84825	-1405.38
5.848	-1034.19
5.84776	-2011.06
5.84752	-2707.19
5.84727	-2218.25
5.84703	-1663.31
5.84678	-1996.38
5.84654	-2483.25
5.8463	-2364.75
5.84605	-2348.06
5.84581	-3163.75
5.84556	-3957.69
5.84532	-3503.62
5.84508	-2083.62
5.84483	-935.812
5.84459	-613.938
5.84435	-936.562
5.8441	-1676
5.84386	-2229.19
5.84361	-1594
5.84337	84.5
5.84313	952.188
5.84288	-136.812
5.84264	-1643.44
5.8424	-1499.19
5.84215	-297.688
5.84191	-186
5.84166	-1188.38
5.84142	-1189.06
5.84118	376.188
5.84093	1429.25
5.84069	580.812
5.84044	-760.062
5.8402	-812.375
5.83996	-55.3125
5.83971	67.0625
5.83947	-384.375
5.83923	-348.438
5.83898	195.375
5.83874	309.312
5.83849	-223.625
5.83825	-617.125
5.83801	-265.625
5.83776	717.812
5.83752	1865.62
5.83728	2494.88
5.83703	1912.69
5.83679	284.438
5.83654	-1111.12
5.8363	-1286.81
5.83606	-782.562
5.83581	-679.438
5.83557	-831.562
5.83532	-115.562
5.83508	1720.75
5.83484	3415.12
5.83459	3529.69
5.83435	1877
5.83411	-384.688
5.83386	-1711.25
5.83362	-1438.25
5.83337	-436.688
5.83313	-174.188
5.83289	-861
5.83264	-1184.56
5.8324	-327.562
5.83216	658.438
5.83191	352.75
5.83167	-1003.88
5.83142	-2146.44
5.83118	-2781.62
5.83094	-3494.38
5.83069	-4014
5.83045	-3203.75
5.8302	-955.75
5.82996	1289.19
5.82972	2294.75
5.82947	2191.69
5.82923	1556.25
5.82899	495.625
5.82874	-765.812
5.8285	-1391.81
5.82825	-865.562
5.82801	137.75
5.82777	504.5
5.82752	-2.875
5.82728	-654.562
5.82704	-713.312
5.82679	-118.688
5.82655	589.125
5.8263	769.062
5.82606	240.188
5.82582	-511.562
5.82557	-771.062
5.82533	-239.812
5.82508	793.188
5.82484	1736.44
5.8246	2063.19
5.82435	1728.44
5.82411	1329.12
5.82387	1378.56
5.82362	1378.06
5.82338	445.875
5.82313	-956.188
5.82289	-1194.81
5.82265	34.75
5.8224	878.375
5.82216	77.75
5.82192	-1051.12
5.82167	-1025.69
5.82143	-916.688
5.82118	-2305.38
5.82094	-3923.19
5.8207	-3370
5.82045	-1302.56
5.82021	-409
5.81996	-594.188
5.81972	744.812
5.81948	3264
5.81923	3082.94
5.81899	-692.5
5.81875	-3360.81
5.8185	-1457.75
5.81826	1686.56
5.81801	1106
5.81777	-2138.81
5.81753	-3112.56
5.81728	-917.188
5.81704	570.125
5.81679	-677.812
5.81655	-2242.88
5.81631	-1853.44
5.81606	-513.812
5.81582	144.938
5.81558	370.688
5.81533	754.562
5.81509	782.5
5.81484	224.562
5.8146	-147.812
5.81436	-211.062
5.81411	-810.25
5.81387	-1670.94
5.81363	-1250.69
5.81338	431.688
5.81314	1172.31
5.81289	-86.5625
5.81265	-1629.06
5.81241	-1973.44
5.81216	-2113.12
5.81192	-3071.31
5.81167	-3558.81
5.81143	-2273.44
5.81119	-605.312
5.81094	-556.562
5.8107	-1426.5
5.81046	-1173.12
5.81021	9.25
5.80997	187.562
5.80972	-855.875
5.80948	-1388.38
5.80924	-817.5
5.80899	-456.875
5.80875	-923.188
5.80851	-1124.56
5.80826	-504.562
5.80802	-213.812
5.80777	-1026.31
5.80753	-1751.75
5.80729	-972
5.80704	797
5.8068	1924.88
5.80655	1874.88
5.80631	1386.25
5.80607	877.125
5.80582	-103.625
5.80558	-1704
5.80534	-2972
5.80509	-2814.94
5.80485	-1446.88
5.8046	-287.375
5.80436	-276.25
5.80412	-754.875
5.80387	-469.438
5.80363	644
5.80339	1411.31
5.80314	1068.19
5.8029	67.0625
5.80265	-892.312
5.80241	-1621.81
5.80217	-1864.44
5.80192	-1114.44
5.80168	234.5
5.80143	648.812
5.80119	-562.5
5.80095	-1940.69
5.8007	-1821.94
5.80046	-790.125
5.80022	-624.188
5.79997	-1364.25
5.79973	-1317.94
5.79948	62.8125
5.79924	1271.62
5.799	1186
5.79875	642.25
5.79851	684.875
5.79827	787.5
5.79802	99.3125
5.79778	-702.5
5.79753	-429.062
5.79729	366.375
5.79705	-92.625
5.7968	-2001.25
5.79656	-3358.12
5.79631	-2817.06
5.79607	-1760.5
5.79583	-2225.62
5.79558	-3580.56
5.79534	-3076.56
5.7951	147.125
5.79485	3382.06
5.79461	3688.38
5.79436	1579.62
5.79412	-169.312
5.79388	-498.375
5.79363	-774.25
5.79339	-1727.19
5.79315	-2043.12
5.7929	-806.562
5.79266	649.938
5.79241	680.375
5.79217	-354.75
5.79193	-1135.81
5.79168	-1493
5.79144	-1877.88
5.79119	-1821.38
5.79095	-783.875
5.79071	222.25
5.79046	-173
5.79022	-1360.56
5.78998	-1596.5
5.78973	-883.438
5.78949	-857.375
5.78924	-1793.81
5.789	-2020
5.78876	-843.938
5.78851	92
5.78827	-633.062
5.78803	-2102.56
5.78778	-2712.44
5.78754	-2483.44
5.78729	-2370.75
5.78705	-2353.69
5.78681	-1671.88
5.78656	-400.562
5.78632	443.312
5.78607	206.75
5.78583	-737.625
5.78559	-1502.06
5.78534	-1491.56
5.7851	-955.312
5.78486	-807.25
5.78461	-1453.69
5.78437	-2004.38
5.78412	-1474.44
5.78388	-422.062
5.78364	-49.5
5.78339	77.4375
5.78315	1471.25
5.78291	3665.81
5.78266	4040.5
5.78242	1660.12
5.78217	-981.625
5.78193	-1586
5.78169	-1283
5.78144	-2142.12
5.7812	-3348.19
5.78095	-2684.06
5.78071	-672.5
5.78047	-61.625
5.78022	-1434
5.77998	-2382.38
5.77974	-1504.94
5.77949	-415.688
5.77925	-731.562
5.779	-1437.69
5.77876	-812.875
5.77852	730.75
5.77827	1443
5.77803	796.812
5.77778	-292.688
5.77754	-1123.81
5.7773	-1643.38
5.77705	-1570.44
5.77681	-378.25
5.77657	1725.25
5.77632	3576.38
5.77608	3996.19
5.77583	2710.5
5.77559	553.875
5.77535	-993.312
5.7751	-907
5.77486	351.688
5.77462	1308.69
5.77437	1296.69
5.77413	1191.06
5.77388	1833.5
5.77364	2512.88
5.7734	2008.19
5.77315	626.312
5.77291	-106
5.77266	274.938
5.77242	551.5
5.77218	-115.188
5.77193	-793.625
5.77169	-326.812
5.77145	729.75
5.7712	975.938
5.77096	394.25
5.77071	227.875
5.77047	719.188
5.77023	553.125
5.76998	-958.062
5.76974	-2529.94
5.7695	-2622.88
5.76925	-1403.19
5.76901	20.75
5.76876	1264
5.76852	2226.31
5.76828	1931.12
5.76803	-346.625
5.76779	-3139.12
5.76754	-3886.06
5.7673	-2120.31
5.76706	106.875
5.76681	1149.94
5.76657	1344.19
5.76633	1333.5
5.76608	844.125
5.76584	-45.1875
5.76559	-303.375
5.76535	226.438
5.76511	101.5
5.76486	-1324.75
5.76462	-2460.06
5.76438	-1979.44
5.76413	-1130.69
5.76389	-1613.81
5.76364	-2611.25
5.7634	-2226
5.76316	-774.25
5.76291	-113.938
5.76267	-404.75
5.76242	-205.812
5.76218	509.875
5.76194	174.938
5.76169	-1378
5.76145	-2336.44
5.76121	-1831.75
5.76096	-1075.81
5.76072	-914.312
5.76047	-531.75
5.76023	505.438
5.75999	1068.06
5.75974	453.375
5.7595	-359.688
5.75926	-632.312
5.75901	-1181.94
5.75877	-2415.75
5.75852	-2827.56
5.75828	-1199
5.75804	1062.31
5.75779	1619.44
5.75755	325.25
5.7573	-1029
5.75706	-1395.25
5.75682	-1323.56
5.75657	-1563.31
5.75633	-2181.81
5.75609	-2875.38
5.75584	-3183
5.7556	-2656.56
5.75535	-1505.31
5.75511	-609.688
5.75487	-400.438
5.75462	-507.438
5.75438	-941.5
5.75414	-2347.81
5.75389	-4299.62
5.75365	-4875
5.7534	-3278.19
5.75316	-1515.31
5.75292	-1758.62
5.75267	-3158.12
5.75243	-3227.31
5.75218	-1612.38
5.75194	-368
5.7517	-804.25
5.75145	-2026
5.75121	-2591.69
5.75097	-1989.56
5.75072	-503.312
5.75048	916.062
5.75023	847.438
5.74999	-999.312
5.74975	-2673.94
5.7495	-2189
5.74926	-515.438
5.74902	-353.812
5.74877	-2043.12
5.74853	-3075.62
5.74828	-2061.69
5.74804	-706.75
5.7478	-858.125
5.74755	-1837.06
5.74731	-2153.94
5.74706	-1983.25
5.74682	-2127.69
5.74658	-1948.06
5.74633	-380.375
5.74609	1773.69
5.74585	2553.19
5.7456	1610.12
5.74536	607.625
5.74511	748.812
5.74487	1272.56
5.74463	795.688
5.74438	-788.75
5.74414	-2226
5.7439	-2257.12
5.74365	-829.375
5.74341	786.688
5.74316	1097.62
5.74292	-125.312
5.74268	-1550.5
5.74243	-1744.5
5.74219	-737.375
5.74194	230.562
5.7417	358.625
5.74146	164.625
5.74121	581.062
5.74097	1579.06
5.74073	2156.25
5.74048	1744.19
5.74024	1114.12
5.73999	1312.25
5.73975	1974.88
5.73951	1742.75
5.73926	554.438
5.73902	182.812
5.73877	1571
5.73853	2940.75
5.73829	2199.06
5.73804	309.375
5.7378	28.6875
5.73756	1558.94
5.73731	2035.56
5.73707	-44.0625
5.73682	-2348.62
5.73658	-2060.19
5.73634	249.688
5.73609	1883.88
5.73585	1776.69
5.73561	1030.25
5.73536	552.812
5.73512	117.688
5.73487	-511.812
5.73463	-1119.81
5.73439	-1631.38
5.73414	-1998.12
5.7339	-1741.19
5.73365	-707.312
5.73341	121.25
5.73317	-226.812
5.73292	-1168.5
5.73268	-1445.38
5.73244	-1087.44
5.73219	-1016.25
5.73195	-1109.5
5.7317	-466
5.73146	520.375
5.73122	352.438
5.73097	-1010.94
5.73073	-1773.31
5.73049	-1152.31
5.73024	-708.125
5.73	-1769.69
5.72975	-3232.31
5.72951	-3323.62
5.72927	-2202
5.72902	-1223.62
5.72878	-690.938
5.72853	-61.0625
5.72829	371.812
5.72805	-94
5.7278	-791
5.72756	-237.688
5.72732	1410
5.72707	2214
5.72683	1218.88
5.72658	-168.188
5.72634	-310
5.7261	426.875
5.72585	557.938
5.72561	-308.562
5.72537	-1217.12
5.72512	-1298.62
5.72488	-520.188
5.72463	672.875
5.72439	1653.19
5.72415	1778.81
5.7239	961.312
5.72366	-139.75
5.72341	-1044.62
5.72317	-2130.31
5.72293	-3591.88
5.72268	-4271.94
5.72244	-2861.69
5.7222	-203.062
5.72195	1122.44
5.72171	27.3125
5.72146	-1580.75
5.72122	-1412.25
5.72098	195.875
5.72073	1094.94
5.72049	358
5.72025	-980.125
5.72	-1860.25
5.71976	-2281.56
5.71951	-2319.06
5.71927	-1577
5.71903	-221.25
5.71878	659.938
5.71854	519.188
5.71829	182.562
5.71805	347.625
5.71781	265.312
5.71756	-797.875
5.71732	-1607.25
5.71708	-352.812
5.71683	2081
5.71659	2334.88
5.71634	-979
5.7161	-4688.94
5.71586	-4600.81
5.71561	-774
5.71537	2657.69
5.71513	2793.25
5.71488	1041.19
5.71464	232.375
5.71439	629.188
5.71415	537.375
5.71391	-259.5
5.71366	-13.25
5.71342	1944.25
5.71317	3708.81
5.71293	3317.12
5.71269	1452.94
5.71244	445
5.7122	1247.94
5.71196	2550.44
5.71171	2654
5.71147	1366.81
5.71122	-2.4375
5.71098	-65.4375
5.71074	1220.44
5.71049	2411.56
5.71025	2144
5.71001	814.5
5.70976	14.4375
5.70952	261.312
5.70927	405.5
5.70903	-347.5
5.70879	-1218.12
5.70854	-1458
5.7083	-1684.56
5.70805	-2325.75
5.70781	-2213.12
5.70757	-563.438
5.70732	905.5
5.70708	173.875
5.70684	-1644.38
5.70659	-1747.12
5.70635	-47.875
5.7061	864.938
5.70586	186.438
5.70562	-17.25
5.70537	1088.56
5.70513	1344
5.70489	-459.625
5.70464	-2006.62
5.7044	-1144.94
5.70415	449.625
5.70391	36.875
5.70367	-1834.12
5.70342	-2749.38
5.70318	-2619.88
5.70293	-3166.75
5.70269	-4190.06
5.70245	-3749.69
5.7022	-1812
5.70196	-555.688
5.70172	-829.375
5.70147	-1169.12
5.70123	-808.375
5.70098	-947.125
5.70074	-2193.06
5.7005	-3147.56
5.70025	-2647.75
5.70001	-1482.62
5.69976	-859.875
5.69952	-875.688
5.69928	-1402.69
5.69903	-2740.25
5.69879	-4333.5
5.69855	-4490.12
5.6983	-2607.56
5.69806	-377.875
5.69781	324.188
5.69757	-398.188
5.69733	-1297.12
5.69708	-1686.06
5.69684	-1417.25
5.6966	-532.5
5.69635	64.6875
5.69611	-985.188
5.69586	-3287.56
5.69562	-4379.62
5.69538	-2994.06
5.69513	-1169.88
5.69489	-1441.94
5.69464	-3253.5
5.6944	-4124.81
5.69416	-3326.81
5.69391	-2193.06
5.69367	-1478.25
5.69343	-742.125
5.69318	-121.25
5.69294	-461.25
5.69269	-1531.19
5.69245	-2077.5
5.69221	-1871.94
5.69196	-1839.06
5.69172	-1955.44
5.69148	-1108.81
5.69123	486.438
5.69099	978.062
5.69074	-71.8125
5.6905	-532.375
5.69026	930.812
5.69001	2356.56
5.68977	1405.88
5.68952	-824
5.68928	-1465.19
5.68904	-381.688
5.68879	-85.5625
5.68855	-1330.19
5.68831	-1889.44
5.68806	-558.875
5.68782	486.688
5.68757	-878
5.68733	-3143.19
5.68709	-3379.88
5.68684	-1632.31
5.6866	-422
5.68636	-542.562
5.68611	-198.062
5.68587	1486.88
5.68562	2804.31
5.68538	2244.88
5.68514	712.188
5.68489	-318.25
5.68465	-972.625
5.6844	-1797.56
5.68416	-2056.44
5.68392	-1022.06
5.68367	301.5
5.68343	663.875
5.68319	714.625
5.68294	1652.56
5.6827	2718.44
5.68245	2390.81
5.68221	1348.25
5.68197	1476.31
5.68172	2163.31
5.68148	652.062
5.68124	-3375.44
5.68099	-6519.44
5.68075	-6171.94
5.6805	-3802.69
5.68026	-2269.94
5.68002	-2105.62
5.67977	-2221.5
5.67953	-2278.75
5.67928	-2254.5
5.67904	-1284.62
5.6788	758.688
5.67855	1740.44
5.67831	-298.375
5.67807	-3900.88
5.67782	-5642.31
5.67758	-4386.75
5.67733	-2044.5
5.67709	-442.812
5.67685	401.625
5.6766	903.062
5.67636	877.125
5.67612	328.375
5.67587	-268.75
5.67563	-831.062
5.67538	-1590.38
5.67514	-2116.38
5.6749	-1704.81
5.67465	-694.625
5.67441	-17.9375
5.67416	445.938
5.67392	1502.69
5.67368	2695.56
5.67343	2550.06
5.67319	1000.88
5.67295	-267.938
5.6727	-392.188
5.67246	-429.875
5.67221	-1219.62
5.67197	-1941.12
5.67173	-1789.62
5.67148	-1430.5
5.67124	-1547.69
5.671	-1388.19
5.67075	-197.938
5.67051	1024.81
5.67026	768.688
5.67002	-752.875
5.66978	-2028.88
5.66953	-2345.81
5.66929	-2123.81
5.66904	-1628.88
5.6688	-696.812
5.66856	476.125
5.66831	1408.12
5.66807	2016
5.66783	2265.75
5.66758	1552.06
5.66734	-366.938
5.66709	-2134.94
5.66685	-1984.44
5.66661	-225.125
5.66636	937.375
5.66612	466.562
5.66588	-104.375
5.66563	789.688
5.66539	2084.12
5.66514	1461.12
5.6649	-1124
5.66466	-2967
5.66441	-2068.62
5.66417	185.312
5.66392	812.312
5.66368	-885
5.66344	-2485.88
5.66319	-1684.56
5.66295	767.688
5.66271	2200.62
5.66246	1456.81
5.66222	-13.5625
5.66197	-481.938
5.66173	-141.875
5.66149	-376.188
5.66124	-1656.44
5.661	-3086.12
5.66075	-3681.81
5.66051	-3261.12
5.66027	-2153.88
5.66002	-866.125
5.65978	-200.562
5.65954	-952.875
5.65929	-2964.12
5.65905	-4847.19
5.6588	-5210.31
5.65856	-4076.38
5.65832	-2682.56
5.65807	-1918.38
5.65783	-1466.38
5.65759	-667.25
5.65734	281.688
5.6571	522.938
5.65685	-278
5.65661	-1545.25
5.65637	-2608.94
5.65612	-3338.94
5.65588	-3790.94
5.65563	-3767
5.65539	-3075.88
5.65515	-1878.38
5.6549	-515.75
5.65466	639.875
5.65442	1044.62
5.65417	364.188
5.65393	-656
5.65368	-530.375
5.65344	1048.69
5.6532	2375
5.65295	1799.69
5.65271	44.1875
5.65247	-802.062
5.65222	-233.438
5.65198	214.375
5.65173	-469.438
5.65149	-1294.12
5.65125	-980.625
5.651	42.5625
5.65076	273.688
5.65051	-889.875
5.65027	-2580.12
5.65003	-3473.19
5.64978	-2875.56
5.64954	-1156.62
5.6493	523.438
5.64905	1217
5.64881	1048.56
5.64856	667.312
5.64832	10.6875
5.64808	-1420.88
5.64783	-2993
5.64759	-3038.25
5.64735	-1269.12
5.6471	173
5.64686	-631.625
5.64661	-2516.69
5.64637	-2601.69
5.64613	-284
5.64588	1772
5.64564	1021
5.64539	-1897.56
5.64515	-4277.44
5.64491	-4619.5
5.64466	-3707.5
5.64442	-2827.62
5.64418	-2196.25
5.64393	-1486.25
5.64369	-886.625
5.64344	-756.312
5.6432	-722.562
5.64296	-164.75
5.64271	526.375
5.64247	280.062
5.64223	-881.625
5.64198	-1568.69
5.64174	-1011.5
5.64149	-151.875
5.64125	-24.8125
5.64101	-302.562
5.64076	-493.438
5.64052	-1215.94
5.64027	-2707.69
5.64003	-3356.75
5.63979	-1890.06
5.63954	-64.25
5.6393	-500.562
5.63906	-2308.06
5.63881	-1964.31
5.63857	1192.44
5.63832	3627.06
5.63808	2797.75
5.63784	571.125
5.63759	-242.875
5.63735	64.25
5.63711	-220.562
5.63686	-904.562
5.63662	-943.688
5.63637	-1017.81
5.63613	-2185.38
5.63589	-3264.25
5.63564	-2434.44
5.6354	-564.812
5.63515	-102.375
5.63491	-1206.31
5.63467	-1720.25
5.63442	-658.75
5.63418	919.062
5.63394	2239.31
5.63369	3306.44
5.63345	3228.25
5.6332	978
5.63296	-1956
5.63272	-2642.88
5.63247	-975.625
5.63223	67.5
5.63199	-795.312
5.63174	-1260.69
5.6315	282.812
5.63125	1712.38
5.63101	635.688
5.63077	-1643.56
5.63052	-2337.31
5.63028	-1501.5
5.63003	-1215.69
5.62979	-1610
5.62955	-835
5.6293	1243.38
5.62906	2192.12
5.62882	522.375
5.62857	-2022.25
5.62833	-2730.75
5.62808	-1244.38
5.62784	395.375
5.6276	465.188
5.62735	-495.812
5.62711	-574.312
5.62687	963.438
5.62662	2533.38
5.62638	2185.5
5.62613	294.062
5.62589	-876.562
5.62565	-297.562
5.6254	672.375
5.62516	736.5
5.62491	508.062
5.62467	844
5.62443	1058.06
5.62418	429.875
5.62394	16.0625
5.6237	875.5
5.62345	1643.38
5.62321	354.75
5.62296	-2011.56
5.62272	-2603.62
5.62248	-1189.25
5.62223	-602
5.62199	-2113.06
5.62175	-3331.56
5.6215	-2139.31
5.62126	-91.8125
5.62101	218.562
5.62077	-839.625
5.62053	-1158.56
5.62028	-730
5.62004	-1302
5.61979	-2732.75
5.61955	-2775.69
5.61931	-946.562
5.61906	230.938
5.61882	-894
5.61858	-2327.69
5.61833	-1475.19
5.61809	741.562
5.61784	1291.12
5.6176	-247.25
5.61736	-1086.19
5.61711	395.125
5.61687	2191.94
5.61662	1788.25
5.61638	-152.312
5.61614	-1032.5
5.61589	-193.625
5.61565	518.562
5.61541	-160.375
5.61516	-1215.25
5.61492	-1271.19
5.61467	-694.125
5.61443	-762.875
5.61419	-1629.69
5.61394	-2188.19
5.6137	-1609
5.61346	-140.562
5.61321	1440.75
5.61297	2416
5.61272	2226.56
5.61248	789.438
5.61224	-1047.44
5.61199	-1937.12
5.61175	-1321.62
5.6115	-19.25
5.61126	740.312
5.61102	589.312
5.61077	18.875
5.61053	-560.062
5.61029	-1132.31
5.61004	-1510.06
5.6098	-1220.06
5.60955	-328.75
5.60931	243.812
5.60907	-152.25
5.60882	-918.5
5.60858	-1112.44
5.60834	-933.812
5.60809	-1274.38
5.60785	-1982.94
5.6076	-1903.06
5.60736	-854.5
5.60712	-185.188
5.60687	-741.125
5.60663	-1580.94
5.60638	-1567.44
5.60614	-1016.38
5.6059	-704.625
5.60565	-454.312
5.60541	-36.375
5.60517	-293.562
5.60492	-1661.69
5.60468	-2611.56
5.60443	-1639.75
5.60419	-50.625
5.60395	-352.75
5.6037	-2287.44
5.60346	-3158.31
5.60322	-2217
5.60297	-1811.5
5.60273	-3359.06
5.60248	-4958.06
5.60224	-4450.75
5.602	-2506.44
5.60175	-907.875
5.60151	205.438
5.60126	1374.56
5.60102	1803.44
5.60078	610.688
5.60053	-996.625
5.60029	-1030.56
5.60005	420.625
5.5998	1528.19
5.59956	1394.62
5.59931	669.25
5.59907	-5.875
5.59883	-484.5
5.59858	-432.125
5.59834	296.75
5.5981	930.875
5.59785	791.062
5.59761	521
5.59736	957.875
5.59712	1476.94
5.59688	1038.81
5.59663	146.25
5.59639	-48.9375
5.59614	66.625
5.5959	-710.062
5.59566	-2012.94
5.59541	-2419.38
5.59517	-1984.5
5.59493	-1947.75
5.59468	-2141
5.59444	-1267.44
5.59419	148.75
5.59395	-137.062
5.59371	-2453.06
5.59346	-4317
5.59322	-4090.5
5.59298	-3024.88
5.59273	-2571.06
5.59249	-2172.25
5.59224	-1211.94
5.592	-756.188
5.59176	-1477.25
5.59151	-1933
5.59127	-1011
5.59102	-227.625
5.59078	-1236
5.59054	-2649.75
5.59029	-2051.62
5.59005	-51.125
5.58981	590.125
5.58956	-602.938
5.58932	-1181.88
5.58907	211.562
5.58883	1801.88
5.58859	1453.19
5.58834	-501.188
5.5881	-2204.88
5.58786	-2656.81
5.58761	-2207.38
5.58737	-1611.88
5.58712	-1319.81
5.58688	-1161.81
5.58664	-500.938
5.58639	731.5
5.58615	1329.56
5.5859	175.062
5.58566	-1760.62
5.58542	-2100.62
5.58517	-67.9375
5.58493	2411.75
5.58469	3137.06
5.58444	2089.06
5.5842	846.188
5.58395	524.938
5.58371	1103.12
5.58347	1999.19
5.58322	2384.25
5.58298	1418.88
5.58274	-838.938
5.58249	-2914.69
5.58225	-3156.69
5.582	-1630.94
5.58176	-186.75
5.58152	-365.438
5.58127	-1624.94
5.58103	-2036.94
5.58078	-634.938
5.58054	1413.88
5.5803	2226.81
5.58005	1386.06
5.57981	103.75
5.57957	-598
5.57932	-948.562
5.57908	-1452.75
5.57883	-1887.25
5.57859	-1969
5.57835	-2165.06
5.5781	-2865.81
5.57786	-3425
5.57761	-3153.81
5.57737	-2696.44
5.57713	-3014.06
5.57688	-3404.81
5.57664	-2297.31
5.5764	-67.6875
5.57615	912.75
5.57591	-235.5
5.57566	-1210.5
5.57542	292.25
5.57518	3058.5
5.57493	3829.81
5.57469	1673.31
5.57445	-983.688
5.5742	-1729.69
5.57396	-918.062
5.57371	-417.312
5.57347	-873.312
5.57323	-1327.94
5.57298	-1046
5.57274	-546.188
5.57249	-579.875
5.57225	-881.125
5.57201	-614.25
5.57176	204.062
5.57152	553.25
5.57128	-76.4375
5.57103	-745.812
5.57079	-301.812
5.57054	919
5.5703	1514.31
5.57006	951.875
5.56981	75.9375
5.56957	-377.5
5.56933	-650.438
5.56908	-948.375
5.56884	-691.125
5.56859	376.062
5.56835	1170.31
5.56811	497.688
5.56786	-1090
5.56762	-1735.94
5.56737	-522
5.56713	1574.62
5.56689	2982.94
5.56664	3036.88
5.5664	2084.62
5.56616	836.5
5.56591	-78.0625
5.56567	-348.938
5.56542	-108.625
5.56518	258.875
5.56494	394.188
5.56469	-49.75
5.56445	-1289.62
5.56421	-2830.56
5.56396	-3412.12
5.56372	-2321.62
5.56347	-588.375
5.56323	31.5625
5.56299	-710.5
5.56274	-1308.56
5.5625	-721.812
5.56225	228
5.56201	311.125
5.56177	-222.562
5.56152	-265.688
5.56128	184.625
5.56104	-37.3125
5.56079	-1348.5
5.56055	-2574.56
5.5603	-2474.75
5.56006	-1312.69
5.55982	-291.75
5.55957	33.6875
5.55933	60.8125
5.55909	150.312
5.55884	186.312
5.5586	184
5.55835	532.188
5.55811	1217.25
5.55787	1404.38
5.55762	423.625
5.55738	-1148.38
5.55713	-2040.44
5.55689	-1740
5.55665	-742.625
5.5564	434.188
5.55616	1533.88
5.55592	1830.88
5.55567	379.125
5.55543	-2341.56
5.55518	-4053.5
5.55494	-3014.75
5.5547	-161.875
5.55445	2052.25
5.55421	2439.31
5.55397	1617.25
5.55372	328.562
5.55348	-1256.75
5.55323	-2637.31
5.55299	-2976.88
5.55275	-2406.06
5.5525	-2012.62
5.55226	-2086.38
5.55201	-1680.06
5.55177	-476.5
5.55153	339.312
5.55128	-36.125
5.55104	-609.5
5.5508	-226.875
5.55055	578.938
5.55031	771.188
5.55006	740.188
5.54982	1326.44
5.54958	1756.06
5.54933	620
5.54909	-1429.19
5.54885	-2109.94
5.5486	-798
5.54836	617.25
5.54811	616.938
5.54787	-106.438
5.54763	-410.75
5.54738	-482.75
5.54714	-759.125
5.54689	-671.25
5.54665	112.875
5.54641	439.625
5.54616	-733.5
5.54592	-2333.75
5.54568	-2403.06
5.54543	-830.75
5.54519	720.188
5.54494	1362.62
5.5447	1854.5
5.54446	2782.12
5.54421	3333.56
5.54397	2475.5
5.54373	452.938
5.54348	-1449.19
5.54324	-2146.69
5.54299	-1501.56
5.54275	-306.125
5.54251	316.562
5.54226	-68.1875
5.54202	-710.625
5.54177	-589.25
5.54153	275.312
5.54129	933.875
5.54104	785.812
5.5408	79.4375
5.54056	-752.125
5.54031	-1453.69
5.54007	-1661.62
5.53982	-1172.69
5.53958	-637.125
5.53934	-977.812
5.53909	-1768.88
5.53885	-1262.81
5.5386	1261.38
5.53836	4092.56
5.53812	4990
5.53787	3820
5.53763	2207.44
5.53739	1089.75
5.53714	53.625
5.5369	-964.375
5.53665	-968
5.53641	373.688
5.53617	1530.12
5.53592	868.062
5.53568	-975.25
5.53544	-1735.62
5.53519	-441
5.53495	1429.25
5.5347	1913.12
5.53446	732.625
5.53422	-909.125
5.53397	-1870.12
5.53373	-1816.81
5.53348	-1086.38
5.53324	-505.375
5.533	-872.125
5.53275	-1922.12
5.53251	-2237
5.53227	-971.938
5.53202	717
5.53178	943.5
5.53153	-398.312
5.53129	-1445.94
5.53105	-765.688
5.5308	1044.44
5.53056	2384.31
5.53032	2430.38
5.53007	1560.44
5.52983	692.812
5.52958	491
5.52934	719.5
5.5291	387.75
5.52885	-843.375
5.52861	-1665.19
5.52836	-613.25
5.52812	1572.88
5.52788	2508
5.52763	1311.44
5.52739	-276.75
5.52715	-408
5.5269	737.438
5.52666	1982.06
5.52641	2789.62
5.52617	2984.31
5.52593	2340.25
5.52568	1549.69
5.52544	2151.19
5.5252	4243.62
5.52495	5664.06
5.52471	4783.25
5.52446	2684.75
5.52422	1114.38
5.52398	-70.625
5.52373	-1521.31
5.52349	-2176.62
5.52324	-949.5
5.523	640
5.52276	319.125
5.52251	-1296.88
5.52227	-1751.19
5.52203	-752.062
5.52178	-47.1875
5.52154	272.562
5.52129	1874.12
5.52105	4400.5
5.52081	5156.69
5.52056	3473
5.52032	2107.88
5.52008	2944.62
5.51983	4207.62
5.51959	3615.25
5.51934	1753.5
5.5191	478.75
5.51886	110.062
5.51861	54.5625
5.51837	432.312
5.51812	1335.56
5.51788	1971.06
5.51764	1966.88
5.51739	2082.5
5.51715	2539.81
[truncated: 14,428 more rows]

## Sheet: Fig. 3c
6.00453	434823	384198	322926	286981	307386	274941	255713	236252
6.00429	434166	383684	323889	288662	305417	274269	256373	236517
6.00404	434970	383505	325744	289370	303815	274072	255032	237253
6.0038	435716	383041	325872	288560	304507	274199	254124	237324
6.00356	434939	381817	323910	287975	305698	274199	254437	237332
6.00331	433638	380707	321787	288780	304925	274647	254032	238927
6.00307	433493	380900	321113	289661	303175	275694	252361	241543
6.00282	434081	381906	321839	288875	303488	275781	251700	242385
6.00258	434012	381856	322988	286948	306210	274014	253189	240545
6.00234	433584	380128	323684	285873	308259	272437	254788	238790
6.00209	433930	378419	323651	286284	307347	273369	254805	239748
6.00185	434546	378417	323269	286921	304803	275573	254490	242330
6.0016	434248	379514	322929	286838	303375	275959	255298	243831
6.00136	433796	380006	322409	286642	303789	274305	256213	243832
6.00112	434845	379701	321579	287100	304590	273157	255842	243613
6.00087	436737	379800	321408	287762	304410	273468	254914	242958
6.00063	437208	380589	322892	287927	303293	273665	254609	240607
6.00039	436169	380936	324999	288027	302265	273093	254323	237594
6.00014	435814	380252	325485	288801	302427	273032	253166	236950
5.9999	436715	379468	324076	289576	304145	273746	252098	239288
5.99965	436803	379536	322885	288917	306484	273737	252574	241398
5.99941	435108	380040	323009	287019	307738	272801	254310	240672
5.99917	433707	380009	322952	285914	307123	272748	256026	238661
5.99892	434594	379403	321618	286747	305688	273955	257147	238318
5.99868	436869	379127	320564	288209	304989	274233	257311	239512
5.99844	438461	379837	321371	288597	305238	272622	255774	239725
5.99819	438736	381135	322747	288205	305412	271421	253007	238230
5.99795	437995	381974	322627	288373	304882	272558	251384	236990
5.9977	436249	381869	321677	289106	304013	274541	252363	237545
5.99746	434115	381633	322092	289249	303278	275145	254181	239178
5.99722	433354	382342	323856	288572	302803	274814	254300	240464
5.99697	434728	383495	324898	287974	302922	275032	253025	240806
5.99673	436479	383301	324442	287737	304090	275341	252678	240078
5.99648	436568	381382	323588	287250	305802	274560	254056	238447
5.99624	435398	379807	322814	286691	306579	273420	255758	237104
5.996	434765	380167	321568	287283	305770	273381	256516	237602
5.99575	435086	381077	320444	289201	304588	273963	256349	239722
5.99551	435448	380580	321062	290719	304536	273716	255728	241305
5.99527	435638	379735	323155	290377	305527	272879	255141	240900
5.99502	436230	380930	324201	288855	306511	272724	255169	239413
5.99478	436934	383297	322946	287702	307199	273092	255720	238454
5.99453	436665	383329	321250	287249	307911	272955	255655	238319
5.99429	435391	380488	321277	286965	308257	272717	254331	238447
5.99405	434462	378524	322586	286973	307586	273521	252810	238637
5.9938	434742	379773	323302	287711	306570	274710	252388	238793
5.99356	435497	381581	322796	288568	306645	274474	252793	238434
5.99332	435557	380798	321844	288410	307686	272901	253171	237516
5.99307	434842	378890	321180	287485	307915	272082	253779	236913
5.99283	434333	379250	321117	287421	306611	272990	255046	237211
5.99258	434873	381404	321870	288963	305189	274348	255967	237874
5.99234	436207	381781	323127	290819	304836	274854	255423	238357
5.9921	437154	379549	323866	291286	304828	274687	254389	238952
5.99185	436889	377935	323445	290238	304356	274436	254737	239674
5.99161	436030	379251	322445	288878	304345	274180	256229	239614
5.99136	435891	381743	321818	288127	305714	274007	256808	238614
5.99112	436580	382579	321797	287940	307136	274088	255709	238187
5.99088	436783	381625	322207	287923	306597	274104	254331	239193
5.99063	435817	380737	323114	287920	304502	273840	253984	239905
5.99039	434800	380832	324478	287903	303155	274122	254560	238441
5.99015	434922	381223	325728	287782	303446	275590	255516	236102
5.9899	435576	381127	326366	287593	304065	276867	256459	235865
5.98966	435400	380587	326528	287674	304056	275920	256637	238037
5.98941	434418	380168	326457	288275	304120	273246	255511	239974
5.98917	433800	380448	325988	288945	304911	271598	253989	240149
5.98893	433959	381572	325046	288692	305827	272267	253536	239903
5.98868	434246	382878	324046	287123	306263	273755	253991	240478
5.98844	434273	383262	323320	285227	306633	274604	253950	240745
5.9882	434239	382300	322736	284531	307272	275234	253333	239273
5.98795	434093	380819	322389	285448	307517	276096	253645	236988
5.98771	433664	380049	322890	286949	306875	276279	255312	236146
5.98746	433486	380354	324301	287905	306127	275357	256767	237467
5.98722	434218	380997	325484	288111	306226	274717	256897	239549
5.98698	435253	381115	325358	287861	306786	275385	256572	240689
5.98673	435321	380758	324286	287358	306745	276114	256741	240382
5.98649	434581	380811	323446	287008	306064	275407	256692	239257
5.98624	434604	381790	323286	287447	305676	274146	255505	238226
5.986	435863	382939	323430	288497	305932	274206	254003	237751
5.98576	436755	382947	323688	288807	306124	275414	253778	237801
5.98551	435957	381561	324196	287546	305729	276014	254985	238365
5.98527	434489	379959	324697	286001	305268	275648	256276	239474
5.98503	434366	379383	324568	286271	305417	275708	256529	240482
5.98478	435965	379893	323662	288562	305827	276647	255750	240258
5.98454	437750	380698	322545	290906	305580	276944	254640	238862
5.98429	438135	381226	321878	291591	304726	275413	253953	237987
5.98405	436834	381587	321989	290694	304522	273108	254017	238488
5.98381	434761	382273	322882	289123	305665	272046	254402	238615
5.98356	433278	383446	324109	287488	306983	272851	254417	236610
5.98332	433267	384288	324731	286365	306837	274375	254162	234085
5.98308	434444	383500	324053	286423	305508	275169	254414	234201
5.98283	435805	381197	322519	287415	304949	274783	255190	236843
5.98259	436864	379677	321393	287969	306001	273875	255305	238598
5.98234	437798	380859	321416	287312	307210	273423	254034	237902
5.9821	438293	383320	322172	286483	307022	273742	252396	237096
5.98186	437414	383847	322900	286888	305904	274247	251871	238269
5.98161	435286	382010	323485	288228	305277	274327	252373	239990
5.98137	433708	380783	324277	288910	305444	274209	252565	239967
5.98112	433998	381855	325183	288195	305833	274458	252016	238532
5.98088	435089	382982	325460	286904	306427	274837	251881	237400
5.98064	435130	381737	324658	286079	307460	274492	253083	236962
5.98039	434276	379523	323464	285927	308246	273424	254663	236921
5.98015	434319	379311	323102	286164	307858	272916	254813	237748
5.97991	435865	380983	323819	286620	306689	273898	253344	239205
5.97966	437580	381847	324482	287228	305923	275522	252210	239150
5.97942	438315	380985	324023	287924	305716	276234	253142	236523
5.97917	438350	380204	322836	288705	305321	275911	255382	234120
5.97893	438140	380784	322151	289426	304798	275844	256630	235347
5.97869	437425	381833	322314	289587	304964	276533	255998	239090
5.97844	436293	382229	322509	288849	305621	276720	254901	240969
5.9782	435779	382041	322214	287741	305513	275319	254782	239358
5.97795	436403	381563	322087	287300	304423	273363	255172	236927
5.97771	437153	380736	322959	287851	303797	272797	254791	236084
5.97747	436921	380028	324508	288595	304680	273807	253689	236198
5.97722	436077	380359	325471	288570	306234	274713	253162	236171
5.97698	435576	381647	325074	287661	306948	274492	253920	236610
5.97674	435354	382656	323888	286587	306439	273941	255316	237824
5.97649	434844	382606	323226	286149	305527	273962	256254	238202
5.97625	434431	381848	323716	286567	305216	274160	256195	236676
5.976	434934	380955	324557	287320	305882	274019	255432	235012
5.97576	436007	380338	324428	287691	306909	274148	254789	235433
5.97552	436508	380585	323194	287602	307155	275097	254726	237133
5.97527	436378	381825	322246	287638	306366	275884	254554	237425
5.97503	436633	382908	322820	288038	305724	275192	253316	235805
5.97479	437365	382691	324443	288238	306124	273432	251700	234724
5.97454	437317	381893	325610	287921	306577	272171	251757	236123
5.9743	436006	381998	325567	287838	305708	271922	254015	238944
5.97405	434828	382618	324834	288638	304207	272040	256319	240767
5.97381	435110	382039	324318	289399	303960	272439	256717	240758
5.97357	436112	380347	324586	288645	305070	273641	255969	240052
5.97332	436120	379642	325573	286684	305784	275128	255636	239722
5.97308	434853	380604	326284	285495	305371	275527	255353	239432
5.97283	433649	381210	325388	286047	304914	274835	254233	238325
5.97259	433566	379896	323035	287137	304993	274686	253518	236593
5.97235	434305	378045	321366	287399	304765	275755	254907	235411
5.9721	434943	377985	321980	287133	303973	276586	257058	235464
5.97186	434967	379963	323618	287316	303785	275905	257020	236286
5.97162	434557	382293	324007	287919	304801	274487	254959	237250
5.97137	434350	383391	323347	288243	306028	273566	254122	238295
5.97113	434877	382778	323698	288123	306587	272856	255737	239172
5.97088	435832	381110	325160	287819	306709	271654	257299	239017
5.97064	436192	379906	325401	287314	306419	270721	256853	237737
5.9704	435526	380215	323579	286584	305165	271274	255757	236967
5.97015	434784	381122	322029	286007	303459	272783	255688	238125
5.96991	435092	380819	322684	285751	302835	273548	255885	239979
5.96967	436105	379372	324192	285439	303366	273166	255341	239913
5.96942	436458	378733	324387	285149	303354	272801	255181	237563
5.96918	435737	379619	323654	285876	302415	273094	256504	235337
5.96893	435026	380471	323626	287956	302472	273445	257852	234992
5.96869	435292	380260	323998	289885	304400	273538	257267	235579
5.96845	436078	380110	323115	289961	306144	274058	255432	235609
5.9682	436250	380888	321036	288514	305862	275306	254478	235419
5.96796	435475	381337	319692	287237	304707	276302	254865	236026
5.96771	434475	380308	320137	286880	304553	276034	255537	237035
5.96747	434109	379004	321445	287001	305009	274827	256071	237367
5.96723	434550	379091	322352	287388	304811	273787	256557	237211
5.96698	435247	380086	322531	288103	304379	273480	256306	237544
5.96674	435501	380581	322290	288422	304777	273755	254829	238213
5.9665	435132	380683	322152	287513	305629	274330	253383	238092
5.96625	434566	381150	322645	286085	306108	274939	253479	237033
5.96601	434269	381343	323548	285612	306509	275237	254490	236166
5.96576	434305	380297	323743	285933	306989	275169	254689	236178
5.96552	434567	378965	322751	285454	306511	275247	254006	236586
5.96528	435020	379087	321735	283951	304995	275907	253675	236983
5.96503	435396	380376	321833	283190	304505	276703	253681	237731
5.96479	435153	381042	322328	284201	305996	276655	252875	238904
5.96455	434278	380742	321935	285798	307058	275481	251499	239565
5.9643	433625	380800	321167	286603	305672	274025	251349	238906
5.96406	433784	381631	321603	286786	304015	273240	253113	237493
5.96381	434124	382086	323278	286857	305106	273117	255394	236581
5.96357	433818	381599	324649	286485	307576	272947	256716	236532
5.96333	433289	381086	324950	285696	307776	272434	256950	236633
5.96308	433477	381243	324772	285622	305789	272024	256472	236396
5.96284	434122	381495	324467	286678	305005	272128	255491	236272
5.96259	434257	381123	323827	287388	306286	272565	254534	236761
5.96235	434178	380250	323357	286571	306992	273023	254207	237355
5.96211	435135	379325	323928	285420	305934	273580	254116	237075
5.96186	436878	378599	324961	285749	305076	274271	253289	235989
5.96162	437466	378268	324838	287266	305608	274595	251938	235373
5.96138	436194	378334	323468	288312	306140	274155	251514	235947
5.96113	434872	378392	322614	288399	305811	273542	252685	236675
5.96089	435116	378366	323221	288190	305733	273700	254458	236291
5.96064	436073	379033	324291	287709	306247	274479	255636	235532
5.9604	436245	380769	324932	286546	306002	274801	256010	236405
5.96016	436014	382344	325538	285351	304918	274426	255786	239034
5.95991	436514	382380	326087	285197	304899	274445	255023	240825
5.95967	437221	381487	325298	285710	306296	275476	254029	239759
5.95943	436806	381264	322884	285691	306795	276428	253343	237281
5.95918	435693	381578	320921	285324	305362	276027	252919	236428
5.95894	435537	380915	321268	285796	304214	274826	252234	237745
5.95869	436422	379451	322842	286839	305050	274482	251386	238829
5.95845	436761	379429	323172	286815	306252	275348	251081	237954
5.95821	436105	381740	321822	285555	305971	276033	251341	236415
5.95796	435900	384152	320550	284959	305331	275469	251393	236465
5.95772	436899	384222	320573	286103	306065	274296	251102	238092
5.95747	437786	382464	321377	287673	307201	273749	251299	239087
5.95723	437316	381238	322135	288221	306805	273986	252192	237964
5.95699	436191	381534	322806	288260	305322	274172	252740	235755
5.95674	435646	382245	323427	288936	304551	273797	252355	234621
5.9565	435428	382137	323413	289997	304584	273238	252087	235310
5.95626	434528	381278	322245	290430	304272	273075	253124	236565
5.95601	433093	380596	320492	290101	303803	273365	254884	236934
5.95577	432243	380761	319630	289513	304379	273754	255700	236492
5.95552	432376	381594	320669	288696	305847	274045	254963	236310
5.95528	432814	382299	322979	287528	306731	274376	253648	236728
5.95504	433006	382380	324760	286582	306343	274884	252893	237116
5.95479	433179	382262	324919	286522	305262	275407	252885	237272
5.95455	433743	382584	324121	286990	304143	275605	253137	237840
5.95431	434724	383030	323520	287031	303480	275258	253231	238814
5.95406	435890	382595	323073	286406	303985	274395	253084	238891
5.95382	436954	381077	322154	285786	305639	273353	252864	237408
5.95357	437545	379488	321303	285786	306813	272765	252845	235942
5.95333	437253	378741	321703	286364	305891	273143	253208	236452
5.95309	435953	378674	322925	286978	303539	274227	253819	238379
5.95284	434146	378680	323139	286982	302046	275078	254170	239319
5.9526	432949	378593	322105	286181	302536	275184	253703	238482
5.95235	433355	378622	321956	285230	304002	275006	252403	237645
5.95211	435094	378978	323823	285076	304959	274968	251028	238232
5.95187	436510	379812	325521	285753	305014	274523	250472	239228
5.95162	436227	380980	324481	286342	304756	273167	250889	238982
5.95138	434821	381799	321714	286333	304919	271870	251715	237721
5.95114	434082	381731	320645	286280	305721	272125	252471	237007
5.95089	434621	381391	322483	286662	306605	273672	253016	237485
5.95065	435228	381939	324853	286965	306773	274596	253108	238377
5.9504	434840	383270	325167	286574	306188	273946	252543	238765
5.95016	434065	383828	323606	285870	305579	272798	251867	238371
5.94992	434081	382747	322222	285656	305277	272257	252000	237390
5.94967	434880	381195	322312	285996	304826	271996	252823	236360
5.94943	435500	380808	323415	286391	304082	271606	253214	235962
5.94919	435466	381538	324223	286667	303831	271824	252910	236307
5.94894	435133	381975	323972	286989	304730	273098	253079	236744
5.9487	434864	381380	323135	287371	306282	274204	254256	236863
5.94845	434639	380427	322813	287804	307321	273861	255119	237102
5.94821	434344	379951	323279	288462	307013	272820	254486	237748
5.94797	433897	379812	323524	289179	305253	272723	253270	238079
5.94772	433228	379348	322703	289231	302903	273552	252962	237468
5.94748	432563	378586	321469	288357	301651	273912	253258	236666
5.94723	432475	378437	321074	287469	302527	273376	252968	236757
5.94699	433193	379494	321611	287518	304430	272828	252368	237287
5.94675	434139	380976	322171	288115	305286	272692	252689	236870
5.9465	434625	381476	322422	288249	304732	272576	253805	235521
5.94626	434666	380802	322807	287956	304234	272649	254453	234860
5.94602	434622	380257	323194	288155	304533	273596	254411	235757
5.94577	434465	380649	322702	288939	304828	274964	254468	237129
5.94553	434072	381012	321285	289234	304776	275191	254437	237603
5.94528	433853	380245	320342	288384	305143	273853	253312	237209
5.94504	434258	379159	320988	287096	305806	272458	251476	236753
5.9448	434854	379385	322452	286400	305388	272390	250693	236486
5.94455	434819	380701	323032	286413	303893	273244	251592	236196
5.94431	434261	381226	322214	286574	303421	273861	252915	235917
5.94407	434105	380327	321039	286520	304864	273919	253550	235765
5.94382	434547	379486	320509	286288	306160	273774	253624	235554
5.94358	434634	379778	320456	285994	305567	273594	253407	235201
5.94333	433814	380231	320255	285746	304485	273409	252942	235110
5.94309	432978	379712	320093	285687	304887	273430	252895	235562
5.94285	433234	378919	320834	285855	305923	273763	253929	236116
5.9426	434237	379187	322619	286128	305646	274219	255089	236147
5.94236	434657	380387	324307	286447	304522	274632	254796	235660
5.94211	434086	381441	324793	286926	304429	274889	253500	235141
5.94187	433598	382123	324420	287559	305209	274691	253063	234969
5.94163	434220	382836	324278	287993	305085	273972	253353	235338
5.94138	435578	383108	324377	287818	303909	273372	252231	236249
5.94114	436501	381969	323631	287134	303324	273364	249531	237114
5.9409	436516	379875	321854	286630	303888	273202	248048	236907
5.94065	436094	378710	320472	286889	304433	272029	249293	235350
5.94041	435623	379364	320571	287647	304307	270745	251149	233558
5.94016	434940	380475	321346	288052	304165	270989	251443	232959
5.93992	434089	380351	321548	287770	304478	272258	251156	233928
5.93968	433769	379349	321505	287446	305043	272227	251940	235917
5.93943	434386	379281	322298	287709	305884	270501	252888	238260
5.93919	435147	380746	323580	288188	306936	269676	252359	240185
5.93894	434993	382187	323890	288114	307144	271453	251149	240746
5.9387	434265	381986	323038	287556	305674	273907	251156	239845
5.93846	434421	380606	322476	287205	303734	274374	252222	238850
5.93821	435895	379780	322987	287148	303302	273232	252803	239037
5.93797	437257	380053	323549	286894	304308	272635	252718	239718
5.93773	437109	380342	323137	286595	305025	273009	252874	239223
5.93748	436036	379971	322378	286976	304984	273211	253251	237557
5.93724	435787	379697	322424	287801	305279	273143	253322	236523
5.93699	436855	380075	323149	287772	306055	273618	253532	236975
5.93675	437802	380179	323539	286597	306070	274171	254219	237593
5.93651	437098	379202	323298	285868	305112	273560	254176	237115
5.93626	434991	378241	323012	286866	304599	272281	252535	236340
5.93602	433226	378768	323014	288572	305143	272087	250940	236655
5.93578	433098	380042	323031	289063	305551	272933	251339	237632
5.93553	434018	380003	322902	288118	304998	272927	252679	237591
5.93529	434243	378538	322874	287150	304306	271694	252584	236160
5.93504	433140	377762	323115	287103	304227	271237	251409	234811
5.9348	432297	378791	323478	287646	304201	272539	251461	234758
5.93456	433662	380305	323791	288101	303848	273773	252748	235499
5.93431	436690	380882	323898	288003	304042	273248	252944	235826
5.93407	438450	380811	323463	287012	305272	272026	251627	235436
5.93382	437062	380672	322353	285372	306240	271881	251097	234997
5.93358	434068	380019	321281	284233	305465	272451	252339	235068
5.93334	432500	378755	321336	284489	303480	272422	253413	235489
5.93309	433290	378185	322499	285535	302176	272156	252971	235766
5.93285	434698	379161	323259	286152	302480	272808	252416	235760
5.93261	434901	380485	322390	286270	303633	273686	253097	235836
5.93236	433910	380701	320765	286708	304443	273006	253920	236295
5.93212	432850	380338	320451	287513	304463	271079	253513	236726
5.93187	432423	380742	322002	287926	304092	270346	252676	236301
5.93163	432576	381688	323629	287854	303997	271829	252815	234888
5.93139	433037	381955	323572	287965	304385	273685	253558	233497
5.93114	433630	381503	322448	288281	304699	274085	253689	233229
5.9309	434219	381242	322258	288057	304284	273629	253186	234010
5.93066	434606	381152	323539	287260	303331	273682	252763	234840
5.93041	434535	380514	324756	286792	302735	273901	252474	235090
5.93017	433942	379677	324579	286895	302971	273180	252169	235009
5.92992	433272	379711	323479	286685	303528	272032	252320	235065
5.92968	433264	380415	322540	285774	303600	271991	252991	235374
5.92944	434171	380523	321835	285089	303044	272961	252991	235869
5.92919	435430	379970	320915	285367	302586	273180	251526	236422
5.92895	436230	380114	320085	285914	303092	272140	249915	236634
5.9287	436106	381375	320015	285717	304495	271580	250158	236055
5.92846	434982	382414	320493	284942	305574	272634	252201	234889
5.92822	433348	382277	320754	284491	305356	273757	253999	234065
5.92797	432487	381731	320869	284706	304542	273092	254131	234214
5.92773	433462	381665	321581	285278	304537	271663	253249	234911
5.92749	435427	381599	322724	285926	305167	272035	252868	235274
5.92724	436125	380854	323129	286470	304862	274257	253549	235043
5.927	434851	380063	322508	286584	303416	275492	254503	234683
5.92675	433640	380300	322164	286128	302662	274107	254639	234556
5.92651	434359	381341	323036	285480	303512	271938	253854	234435
5.92627	435950	381916	324085	285135	304385	271384	253074	233922
5.92602	436233	381364	323753	285156	303992	272088	252889	233140
5.92578	435265	380198	322340	285303	303676	272138	252685	232826
5.92554	434739	379242	321628	285395	304994	271253	251851	233668
5.92529	434877	378882	322385	285340	306767	270768	251166	235521
5.92505	434460	379076	323530	285110	306902	271114	251654	237425
5.9248	433653	379534	323898	284912	305692	271361	252518	238573
5.92456	433976	379853	323593	285112	304755	271179	252022	239045
5.92432	435228	379802	323177	285818	304044	271370	250363	239216
5.92407	435259	379519	322641	286699	302728	272133	249640	238750
5.92383	433585	379345	321919	287227	301819	272420	250634	237017
5.92358	432487	379533	321562	287000	302711	271656	251799	234543
5.92334	433287	380087	321897	286146	304033	270793	252154	233067
5.9231	434189	380716	322138	285596	303410	270944	252801	233607
5.92285	433529	381008	321448	286337	301755	271911	254328	235274
5.92261	432661	380834	320500	287919	302065	272763	255062	236694
5.92237	433365	380442	320708	288476	304202	273092	253805	237786
5.92212	434520	379982	322016	287096	304888	273125	252302	239118
5.92188	434078	379321	322852	285351	303250	273203	252647	240238
5.92163	432775	378694	322465	285260	302204	273558	253843	240146
5.92139	432852	378913	321858	286487	303366	274044	253581	239204
5.92115	434084	380169	321829	287164	304605	273968	252284	238957
5.9209	434195	381196	321620	286923	304205	272960	252387	239794
5.92066	432849	380754	320568	287090	303681	272001	254070	240295
5.92042	432147	379617	319733	288011	304486	272372	254770	239530
5.92017	432981	379686	320365	288397	305328	273454	253312	238563
5.91993	433763	381112	321720	287663	304989	273160	251815	238666
5.91968	433414	381893	322213	286835	304732	271127	252524	239243
5.91944	433043	380824	322080	286522	305543	269755	254773	238887
5.9192	433605	379328	322853	286008	305808	270941	256284	237692
5.91895	434150	379393	324393	285139	304271	273365	256007	237047
5.91871	433647	380860	324721	285087	302697	274558	254569	237518
5.91846	432698	381966	323215	286190	302964	274320	253050	238339
5.91822	432114	381755	321868	286951	303928	274195	252328	238856
5.91798	431417	380720	322395	286417	303842	274529	252842	239162
5.91773	430215	379587	323856	285759	303538	274271	254088	239303
5.91749	429678	378780	324369	286135	304310	273310	254860	239111
5.91725	431014	378821	323730	286799	304916	272795	254570	238935
5.917	433453	379987	322987	286856	303907	273085	253867	239273
5.91676	435305	381466	322603	287077	302903	273304	253602	239466
5.91651	436191	381915	322463	288121	303969	273157	253804	238139
5.91627	436680	381137	322759	288674	305389	273361	254049	235477
5.91603	436450	380375	323421	287524	304023	273924	254227	233742
5.91578	434732	380613	323437	286047	300837	273878	254438	234606
5.91554	432394	381366	322190	286261	299970	273251	254600	236925
5.9153	431664	381594	320837	287565	302498	273436	254591	238182
5.91505	433213	381190	320832	287945	304986	274708	254518	237471
5.91481	434962	380880	321656	287487	304743	275191	254525	236030
5.91456	434676	380977	321672	287955	303088	273595	254556	235303
5.91432	432807	380991	320926	289408	302463	271435	254410	235572
5.91408	431734	380526	321195	290059	303132	271017	253943	236396
5.91383	432623	379934	323097	289483	303958	272351	253337	237484
5.91359	434130	379720	324900	289284	304312	273662	253295	238845
5.91334	434360	379707	324902	290172	304052	274082	254501	240441
5.9131	433258	379394	323729	290814	303148	274164	256467	241763
5.91286	432401	379031	323334	290243	302219	274335	257577	241828
5.91261	432782	379564	324439	289325	302218	274564	257071	240110
5.91237	433692	381198	325792	289006	303094	275252	256325	237694
5.91213	433987	382664	325799	288903	303797	276838	257034	236714
5.91188	433586	382585	324488	288528	303757	278533	258669	238066
5.91164	433084	381198	323634	288467	303320	278917	259279	240289
5.91139	432532	379947	324726	289449	302891	277867	258571	241379
5.91115	431663	379635	326938	291232	302800	276605	258287	241109
5.91091	431050	379860	327973	292958	303654	275811	259273	240804
5.91066	431791	380221	327173	293848	305432	275165	260137	241445
5.91042	433828	380967	326525	293557	306722	274898	259767	243020
5.91018	435646	382149	327716	292818	306458	276085	259388	245244
5.90993	436161	383133	329645	293447	305892	278704	260679	247702
5.90969	436002	383542	330506	296412	306993	280970	263143	249507
5.90944	436382	383917	331109	300309	309409	281745	265157	250130
5.9092	437511	384897	333746	303269	311240	282465	266864	250659
5.90896	438849	386509	338346	305826	312584	285345	270129	253048
5.90871	440276	388858	342531	309864	315748	290423	275760	257858
5.90847	442202	392661	345637	315239	321673	295833	282548	263790
5.90822	444946	398214	349818	320080	328636	300696	289413	269785
5.90798	448719	404509	356285	324312	335186	306229	296913	276414
5.90774	453836	410450	363083	329826	342017	313591	305686	284378
5.90749	460187	416381	368152	336591	349816	321745	314401	292554
5.90725	466796	423218	372321	341798	357333	328267	320618	298739
5.90701	472667	430416	377253	344077	363090	331994	323591	302213
5.90676	477919	436168	382181	345551	367557	334239	325225	304592
5.90652	483418	439634	385065	347951	372048	337154	327705	307716
5.90627	489378	441716	385831	349550	376332	341002	330609	311164
5.90603	494859	443390	385934	348248	378594	343440	331068	312469
5.90579	498523	444391	385219	345224	377338	341852	326970	309872
5.90554	499455	443907	381720	342661	372574	336199	319371	304302
5.9053	497511	441553	374872	339732	365629	328910	311143	298123
5.90506	493476	437265	366878	333993	358280	321989	303636	292318
5.90481	488691	431166	360186	325760	351550	315159	295719	285850
5.90457	483937	424055	355078	318092	344970	307338	286321	277774
5.90432	478862	417204	350481	312754	337497	298936	276734	268760
5.90408	473018	411225	345966	308696	329260	291642	269423	260150
5.90384	467073	405874	341991	304466	321756	286417	265130	252744
5.90359	462198	401238	338788	299990	316351	282851	262321	247193
5.90335	458533	397991	335900	295860	313310	280338	259439	244232
5.9031	455250	395942	332787	292572	312121	278729	256646	243371
5.90286	452050	393672	329503	290518	311780	277690	254919	242613
5.90262	449523	390570	326703	289425	310936	276528	254304	240903
5.90237	447845	388009	324928	288123	308964	275139	253879	239674
5.90213	446222	387165	323906	286095	306957	274280	253166	240284
5.90189	444172	386851	322923	284619	306516	274337	252733	241194
5.90164	442434	385303	322015	284858	307544	274476	253164	240064
5.9014	441867	383274	322080	285659	308423	273676	254023	237678
5.90115	442068	383050	323286	285147	308332	272142	254324	236811
5.90091	441945	384594	324128	283812	307995	271038	253779	237611
5.90067	441300	385166	323124	283797	307996	271044	252984	237446
5.90042	440957	383377	320960	285428	307869	271706	252461	235654
5.90018	441338	381334	319680	286754	307278	272059	252198	234887
5.89993	441678	381469	319920	286572	306787	271500	252340	236508
5.89969	441018	383109	320386	285726	306893	270207	253429	238042
5.89945	439538	383906	320222	285157	307299	269039	255239	237242
5.8992	438435	383367	320292	284676	307497	268896	256107	235805
5.89896	438483	382963	321390	284153	307215	269883	254612	236431
5.89872	439058	383364	322596	284059	306247	271248	251735	238415
5.89847	438888	383530	322705	284329	304863	272276	250069	239075
5.89823	437668	382607	322298	284316	304218	272872	250749	238014
5.89798	436507	381190	322791	284221	305048	273058	252366	237099
5.89774	436551	380339	323843	284884	306142	272570	253261	237208
5.8975	437600	380395	323477	285834	305734	271509	253489	237638
5.89725	438566	381091	321075	285405	304275	270838	253739	238004
5.89701	438917	382038	318661	283348	303917	271357	253675	238346
5.89677	438895	382827	318331	281520	305129	272471	252731	238044
5.89652	438473	383206	319553	281334	306026	272867	251611	236894
5.89628	437151	383237	320208	282232	305568	272280	251332	236426
5.89603	435147	382940	319598	283274	305127	271699	251322	237692
5.89579	433798	382130	318933	284387	305871	271845	250275	238644
5.89555	434009	381156	319028	285244	306743	272413	248720	236622
5.8953	434932	381164	319118	284896	306418	272949	248711	232897
5.89506	435068	382548	318448	283636	305505	273402	250530	231447
5.89481	434273	383684	317758	283339	305221	273515	251737	233242
5.89457	433697	382697	318188	284670	305315	272758	250619	235110
5.89433	433945	380323	319484	285717	304876	271477	248902	234890
5.89408	434398	379330	320318	284895	304096	271098	249323	234327
5.89384	434584	380808	320021	283460	303767	272280	251634	235513
5.8936	435092	382677	319123	283337	303917	273672	253046	237388
5.89335	436472	382563	318451	284017	304173	273529	252249	237726
5.89311	437972	380659	318515	283790	304577	272000	250936	236467
5.89286	438248	378851	319490	282900	304973	270700	251018	235168
5.89262	437050	378320	320895	283086	304599	270433	252118	234689
5.89238	435489	379112	321479	284538	303394	270533	252676	234980
5.89213	434733	380941	320439	285577	302619	270321	252295	235829
5.89189	435018	383037	318707	285286	303045	270003	251897	236455
5.89165	435845	383982	318017	284481	303698	269997	252196	235682
5.8914	436511	383098	318670	283943	303615	270378	252938	233790
5.89116	436419	381560	319333	283450	303541	271166	253371	232845
5.89091	435488	380932	319192	282955	304313	272230	252935	233951
5.89067	434414	381054	319045	283249	304783	272787	251778	235604
5.89043	433983	380612	319766	284813	303330	272056	250844	236077
5.89018	434047	379405	320896	286870	300713	270636	250944	235903
5.88994	433791	378601	321565	288038	299433	270082	251538	236379
5.88969	433128	378815	321844	287488	300466	270720	251288	237033
5.88945	432983	379360	322232	285507	302317	271096	250154	236556
5.88921	433828	379633	322534	283372	303251	270251	249696	235258
5.88896	434853	379967	322280	282410	303053	269275	250518	234589
5.88872	435250	380576	321792	282707	302534	269626	250863	234822
5.88848	435438	380785	321809	283206	302446	270980	249278	235053
5.88823	436060	380059	322262	283432	302977	272004	247442	235057
5.88799	436548	379083	322277	284073	303591	272411	248125	235404
5.88774	436006	378961	321355	285141	303555	272796	250896	235977
5.8875	434950	379647	319905	285035	303099	273101	252407	235976
5.88726	434644	379966	318667	282970	303358	272822	251114	235360
5.88701	434989	379226	318100	281065	304516	272412	249158	234941
5.88677	434816	378245	318252	281876	305082	272788	248792	235036
5.88653	434200	378345	318807	284616	304072	273498	249403	235190
5.88628	434449	379532	319321	286206	302802	273073	249482	235159
5.88604	435404	380285	319654	285661	303055	271443	249378	235176
5.88579	435056	379556	319945	284857	304395	270332	250115	235397
5.88555	432936	378429	320061	284961	305010	270725	251049	235911
5.88531	431620	378792	319591	284934	304493	271543	250842	236910
5.88506	433065	380541	318646	284206	303961	271621	249802	238007
5.88482	435357	381441	318028	284066	303841	271432	249285	238015
5.88457	435515	380252	318199	285111	303470	271740	249562	236518
5.88433	434078	378565	318749	285722	302768	271896	250093	234971
5.88409	434006	378453	319305	284748	302541	270957	251030	234938
5.88384	435759	379530	320136	283696	303038	269558	252459	235858
5.8836	436713	379928	321243	284317	303709	269082	253020	236070
5.88336	435578	379327	321772	285681	304313	269504	251616	235513
5.88311	434210	379013	321274	285734	304826	269571	249849	235591
5.88287	434145	379241	320677	284540	304428	268874	250128	236626
5.88262	434241	378728	320869	283770	302378	268321	251734	237399
5.88238	433325	377184	321121	283861	299895	268623	251706	237337
5.88214	432727	376334	320322	283883	299283	269488	249663	237257
5.88189	434040	377436	319122	283710	300828	270385	248541	237537
5.88165	436122	379329	319098	284096	302300	271034	249819	237357
5.88141	436645	380179	320055	284757	302041	271162	251248	236480
5.88116	435554	379999	320112	284508	300917	270797	250716	236162
5.88092	434800	380063	318699	283481	300589	270755	249405	237239
5.88067	435226	380625	317613	283273	301369	271754	249204	238551
5.88043	435799	380782	318412	284415	302616	273101	249601	238467
5.88019	435669	380293	320344	285438	303868	273436	249382	237144
5.87994	435146	380033	321795	285121	304668	272781	249184	236089
5.8797	434607	380346	322438	284172	304375	272433	249876	235972
5.87945	434038	380165	322836	283805	303115	272707	250280	235970
5.87921	433775	378481	322914	283892	302073	272366	249131	235296
5.87897	434322	376059	322151	283574	302091	270879	247704	234486
5.87872	435237	374829	320788	282856	302704	269674	247762	234684
5.87848	435441	375577	319745	282544	303145	270121	248387	235910
5.87824	434869	376935	319558	283008	303414	271488	247793	236678
5.87799	434673	377078	320088	283797	303703	272117	247011	235877
5.87775	435530	376011	320902	284293	303634	271720	248359	234595
5.8775	436737	375408	321373	284237	302910	271306	251057	234911
5.87726	437246	376249	320971	283781	302070	271420	252017	236696
5.87702	436694	377600	320175	283348	301854	271689	250763	237240
5.87677	435251	378217	320419	283255	302312	271769	249901	235031
5.87653	433386	378319	322139	283346	303094	271762	250440	232282
5.87629	432010	378794	323487	283267	304102	271806	250429	231949
5.87604	431962	379441	322348	283020	305295	271924	249103	233575
5.8758	433019	379438	319414	282828	306244	272063	248659	234484
5.87555	434122	379130	317724	282559	306393	271912	250295	234238
5.87531	434675	379699	318861	281979	305537	271224	251830	234945
5.87507	434841	380941	321051	281516	303911	270628	251324	237190
5.87482	434615	381048	321737	281916	302197	271141	250229	238756
5.87458	433742	379214	320824	282989	301344	272335	250552	238236
5.87433	432725	377007	320182	283641	301691	272304	251377	237078
5.87409	432686	376314	320722	283395	302319	270450	250893	236733
5.87385	433689	377055	321468	282948	302162	268889	249899	236268
5.8736	434312	377884	321436	282841	301716	269541	250400	234584
5.87336	433629	378165	321007	282643	302511	271104	252093	232892
5.87312	432674	378200	320896	282093	304702	270995	253038	232897
5.87287	433010	378228	320767	281988	306429	269338	252794	234135
5.87263	434439	378257	319785	282964	306083	268528	252313	235158
5.87238	435150	378399	318112	284218	304116	269292	251549	235954
5.87214	434002	378508	317004	284560	302079	269952	249868	237087
5.8719	431907	378043	317383	284134	300906	269727	248254	237653
5.87165	430832	377097	318843	283926	300674	269963	248421	236480
5.87141	431691	376944	320175	283993	300992	271264	249892	234517
5.87117	433362	378534	320576	283470	300991	271988	250510	233738
5.87092	433894	380884	320286	282212	300026	270872	249870	234210
5.87068	432787	381961	320190	281213	298969	269055	249757	234527
5.87043	431669	380925	320712	281256	299592	268108	250925	234591
5.87019	432207	378687	321106	282120	301939	267990	251821	235435
5.86995	433870	376709	320286	283221	303720	268322	251156	236444
5.8697	434731	376084	318544	284102	303368	269738	249680	235553
5.86946	434217	377201	317683	284254	302230	272228	248645	232761
5.86921	433750	379127	318756	283505	302330	273931	248269	230886
5.86897	434497	379786	320407	282779	303301	273570	248428	231769
5.86873	435748	378161	320597	283382	303394	272566	249202	233831
5.86848	436023	376066	319436	285131	302527	272687	250032	234720
5.86824	434818	376193	318763	286240	302179	273110	249902	234538
5.868	432856	378435	319138	285645	302721	272151	249052	234788
5.86775	431444	379900	319225	284416	303026	270554	248935	235514
5.86751	431767	378950	318506	284110	302678	270268	249809	235459
5.86726	433748	377387	318435	284628	302563	270940	250064	234456
5.86702	435475	377577	319774	284803	302988	270667	248888	233864
5.86678	435120	379051	320821	284452	303103	269670	247899	234558
5.86653	433601	379617	320107	284518	302664	269973	248788	235714
5.86629	433638	378848	319216	285275	302627	271477	250763	235951
5.86605	435734	378442	320480	285676	303268	271693	251867	234984
5.8658	437173	379281	322886	284887	303356	269962	251827	233873
5.86556	436077	380073	323098	283603	302195	268709	251955	233892
5.86531	434294	379528	320359	283189	301081	269438	252747	235242
5.86507	434507	378366	317643	283937	301443	270505	253070	236815
5.86483	436286	378112	317397	284812	302577	270388	251765	237363
5.86458	437198	378806	318651	284915	302689	270297	249174	236845
5.86434	436530	379187	319375	284637	301564	271516	247022	236217
5.86409	435541	378752	319479	284969	300736	272650	247054	236036
5.86385	434887	378325	319906	285853	301164	271983	249427	235998
5.86361	434204	378507	320398	285917	302112	270632	252274	235943
5.86336	433769	378760	320014	284286	302567	270667	253445	236379
5.86312	434281	378546	318962	282136	302632	271543	252690	237505
5.86288	435235	378394	318325	281586	302924	271172	251309	238483
5.86263	435547	378953	318529	283082	303333	269642	249913	238428
5.86239	435478	379637	319328	284814	303214	269037	248152	237623
5.86214	435916	379281	320677	285007	302574	269891	246700	237016
5.8619	436200	377945	322337	283905	302212	270440	247249	236869
5.86166	435053	377015	323186	283007	302453	269557	249618	236623
5.86141	433375	377402	322335	283157	302452	268235	251135	235967
5.86117	433380	378519	320626	284090	301401	267776	250449	235317
5.86092	434912	379277	319703	285145	300048	268335	249868	235152
5.86068	435538	379290	319820	285596	299998	269592	251765	235345
5.86044	434694	378690	319858	284861	301405	271226	254452	235391
5.86019	434631	377570	319378	283318	302498	272352	254415	235140
5.85995	436241	376240	319182	282435	302000	272040	251566	235150
5.85971	437175	375525	319669	283101	300946	270783	249234	236122
5.85946	435797	376066	320107	284265	300971	270074	249298	237820
5.85922	434116	377527	320075	284285	301710	270231	250257	238817
5.85897	434471	378997	320324	283228	301564	270126	250364	237892
5.85873	435733	379962	321353	282526	300611	269408	249957	235645
5.85849	435498	380454	322159	282645	300692	269342	249883	234042
5.85824	434157	380460	321546	282682	302291	270684	249878	234182
5.858	433824	379816	320072	282333	303450	272238	249579	235207
5.85776	434521	378687	319451	282591	302809	272571	249410	235718
5.85751	434482	377730	320165	283918	301873	272014	249495	235463
5.85727	433546	377584	320831	285195	302560	271813	249130	235051
5.85702	433275	378297	320217	285276	303911	272078	248188	234690
5.85678	433871	379262	318914	284472	303435	271812	247710	234058
5.85654	433803	379672	318378	283707	301094	270636	248297	233100
5.85629	432795	379196	318956	283282	299590	269486	249141	232185
5.85605	432571	378307	319716	283253	300538	269508	249394	231643
5.8558	433922	377767	319966	283913	302446	270707	249292	231716
5.85556	435177	377763	319976	284935	303189	271802	249264	232652
5.85532	434672	377766	320032	285116	302696	271428	249174	234201
5.85507	433069	377312	319745	284090	302123	269728	249168	235288
5.85483	432161	376654	318841	283334	301811	268554	249962	235028
5.85459	432595	376464	317989	284205	301490	269504	251418	233972
5.85434	433737	377069	318041	285851	301524	271878	252086	233525
5.8541	434830	378062	318900	286438	302431	273360	251153	234046
5.85385	435386	378615	319903	285749	303611	272699	249766	234366
5.85361	435166	378251	320921	285000	303944	270874	249411	233536
5.85337	434534	377414	322055	284641	303449	269516	249992	232329
5.85312	434324	377021	322550	284022	303103	269156	250488	232295
5.85288	434818	377257	321426	282997	303161	269337	250516	233623
5.85264	435301	377309	319330	282220	302968	269603	250204	234721
5.85239	435077	376738	318337	281911	302501	269834	249440	234206
5.85215	434439	376433	319279	281854	302669	270105	248403	232821
5.8519	434230	377292	320565	282452	303611	270462	248047	232706
5.85166	434764	378542	320531	284073	303990	270555	248936	234684
5.85142	435528	378714	319774	285386	302790	269762	250234	237020
5.85117	435737	377966	319892	284425	300828	268299	250803	237503
5.85093	435129	377859	320829	281695	299612	267655	250624	236179
5.85068	434351	378753	321094	280159	299525	268779	250278	234982
5.85044	434414	379175	320187	281278	300093	270357	249864	234955
5.8502	435414	378271	319170	283051	301233	270428	249411	235274
5.84995	436154	377177	318822	283220	302917	269376	249466	235233
5.84971	435575	377067	318713	282517	304158	269282	250185	235477
5.84947	434200	377404	318376	282950	303867	270379	250684	236356
5.84922	433363	377275	318078	284327	302649	270590	250422	236609
5.84898	433365	377122	317942	284717	302244	269147	250238	235226
5.84873	433427	377726	317574	283679	303004	268080	250803	233510
5.84849	433279	378533	317212	282846	303435	268915	251144	233437
5.84825	433533	378510	318052	283329	302756	270357	250273	234636
5.848	434250	377957	320439	284362	302305	270901	249242	235007
5.84776	434400	377953	322611	284850	303349	271428	249699	234030
5.84752	433364	378476	322536	284758	304827	273016	251138	233334
5.84727	432049	378414	320567	284457	304867	274223	251662	233823
5.84703	431753	377248	319041	283856	303639	273239	250977	234378
5.84678	432532	375658	319355	282861	302899	271251	250485	234045
5.84654	433376	374678	320617	281978	303068	270791	250670	233558
5.8463	433606	375019	321376	281852	302811	271773	250646	233676
5.84605	433434	376724	321508	282573	301715	272055	250280	233693
5.84581	433319	378734	321744	283731	301311	271215	250455	232877
5.84556	433365	379438	322194	284772	302482	270746	250916	232083
5.84532	433455	378486	322286	285158	303626	270871	250185	232538
5.84508	433656	377324	321795	284586	302978	270273	248210	233958
5.84483	434218	377156	321067	283341	301520	269061	246901	235105
5.84459	435091	377453	320362	282185	301595	268935	247193	235427
5.84435	435630	377467	319771	281729	303265	269934	247732	235105
5.8441	435193	377856	319677	281933	304226	270027	247568	234365
5.84386	434106	379253	320351	282181	303453	268717	248013	233812
5.84361	433504	380466	321022	281803	302687	268124	250216	234447
5.84337	433898	380051	320541	280733	303409	269318	252711	236126
5.84313	434438	378735	319417	279702	304251	270415	253285	236993
5.84288	434082	378231	319833	279481	303064	269893	252032	235904
5.84264	432989	378396	322538	279927	300361	269165	250697	234398
5.8424	432169	377807	324966	280324	298772	269865	249989	234542
5.84215	432220	376576	324224	280648	299522	270887	249481	235743
5.84191	432987	376167	321221	281597	301249	270507	249374	235855
5.84166	433962	376680	319633	283043	302356	269580	250270	234853
5.84142	434393	376813	320823	283681	302810	269983	251414	234852
5.84118	433650	376494	322271	282988	303126	271187	251103	236417
5.84093	432254	377013	321733	282370	303063	271150	249133	237470
5.84069	431784	378313	320431	283083	302300	269908	247358	236622
5.84044	432776	378712	320503	284030	301451	269582	247406	235281
5.8402	433580	377809	321438	283348	301357	270892	248902	235229
5.83996	432616	377174	321361	281567	301889	272095	250269	235986
5.83971	430957	377412	320421	281143	302259	271725	250416	236108
5.83947	430918	377065	320210	282818	302157	270457	249394	235657
5.83923	432620	375525	320583	284495	301891	269639	248068	235693
5.83898	433946	374614	319904	284271	301705	269482	247451	236237
5.83874	433758	375771	318360	282879	301558	269422	247935	236350
5.83849	433082	377665	318190	282219	301362	269262	249124	235818
5.83825	432914	378253	320009	282864	301003	269300	250540	235424
5.83801	432899	377646	321484	284023	300457	269809	252015	235776
5.83776	432700	377300	320763	284836	300195	270666	253026	236759
5.83752	432788	377658	319064	284712	300899	271263	252555	237907
5.83728	433177	378121	318469	283351	302282	271027	250597	238536
5.83703	433075	378353	319022	281509	302899	270357	249016	237954
5.83679	432493	378315	319625	280905	301959	270425	249488	236326
5.83654	432560	377851	320226	282229	300731	271431	251052	234930
5.8363	433511	377253	321264	283883	301051	271912	251294	234754
5.83606	434082	377348	322118	283848	302812	270775	249795	235259
5.83581	433665	378265	322004	282298	304118	269152	248589	235362
5.83557	433321	379106	321594	281175	303839	268872	248991	235210
5.83532	433667	379432	321901	281563	302776	269797	249840	235926
5.83508	433626	379794	322244	282724	302063	270358	249679	237762
5.83484	432567	380244	321262	283586	301606	270264	248948	239456
5.83459	431897	379899	319526	283858	300753	270697	248768	239571
5.83435	432930	378731	319036	283566	299705	271818	248939	237918
5.83411	434639	378091	320107	282764	299418	272146	248724	235656
5.83386	435247	378519	320811	282151	300261	270984	248637	234330
5.83362	434823	378818	319946	282856	301321	269708	249629	234603
5.83337	434582	378268	318767	284868	301250	269728	250998	235604
5.83313	434660	377860	318938	286529	299831	270563	250995	235867
5.83289	434338	378147	320158	286415	298469	270988	249552	235180
5.83264	433641	377986	320835	285152	298675	270994	248628	234857
5.8324	433110	376899	320259	284378	300082	271474	249362	235714
5.83216	432676	376541	319251	284347	300824	272569	250504	236700
5.83191	432165	377966	319066	283837	300192	273369	250529	236394
5.83167	432108	379470	320060	282492	299690	273072	249891	235037
5.83142	432698	379279	321172	281774	300547	271862	249882	233895
5.83118	432967	378400	320797	282786	301522	270712	250304	233260
5.83094	432424	378470	318788	284310	300863	270440	249983	232547
5.83069	432359	378692	317185	284401	299451	270757	249079	232027
5.83045	433803	377709	317833	283309	299705	270486	249024	232837
5.8302	435397	376774	319654	283081	301731	269302	250039	235085
5.82996	435344	377831	319934	284324	303078	268725	250509	237330
5.82972	434383	379704	318321	285286	302582	270184	249553	238336
5.82947	434477	379634	317476	284774	301866	272451	248642	238233
5.82923	435369	377825	319133	284080	302171	272723	249409	237597
5.82899	435080	377039	321647	284666	302202	270456	251101	236537
5.82874	433390	378059	322701	285542	300622	268277	251850	235275
5.8285	432157	378998	322476	284925	298591	268390	251745	234649
5.82825	432177	379072	322338	283406	297928	269899	252584	235176
5.82801	432252	379618	322026	283111	298346	270807	254546	236179
5.82777	431667	380914	320522	284132	298491	270975	255224	236546
5.82752	431237	381279	318738	284340	298526	271476	252904	236038
5.82728	431464	380127	318759	282955	299543	272248	249271	235387
5.82704	431795	379073	320590	281833	301265	272271	247412	235328
5.82679	432198	379062	321967	282360	302401	271406	248043	235922
5.82655	433410	379059	321601	283247	302803	270445	249218	236630
5.8263	435098	378502	320603	282782	303376	269834	249394	236810
5.82606	435771	378486	320264	281512	304133	269693	249135	236281
5.82582	435106	379407	320335	281094	304152	270429	249515	235530
5.82557	434506	379851	320206	281705	303356	271827	250212	235270
5.82533	434750	379016	320110	282219	302690	272262	250154	235801
5.82508	434916	378020	320244	282132	302533	270672	249374	236834
5.82484	434188	377729	320045	281849	302354	268776	249173	237778
5.8246	432937	377448	319346	281676	301926	269248	250381	238104
5.82435	431539	376873	319129	281764	301608	271846	252131	237770
5.82411	430011	377026	320207	282478	301466	273525	252764	237370
5.82387	429249	377973	321988	283618	301234	272544	251699	237420
5.82362	430462	377984	323285	283882	300958	270269	250035	237419
5.82338	432796	376476	323528	282402	300685	268527	249306	236487
5.82313	433765	375504	322616	280340	300044	267503	249960	235085
5.82289	432803	376517	320709	279744	299297	267067	251230	234846
5.82265	431989	377849	318884	281121	299880	267864	252198	236076
5.8224	432438	377527	318742	283192	302272	269696	252555	236920
5.82216	432691	376522	320313	284575	304245	270809	252447	236119
5.82192	431970	376732	321500	284643	303368	270365	252104	234990
5.82167	432044	377486	320805	283274	300630	269931	251782	235015
5.82143	433876	376919	319460	281130	299145	270812	251705	235124
5.82118	435192	375651	319397	279877	299681	271615	251769	233736
5.82094	433972	376020	320235	280757	300270	270628	251539	232118
5.8207	432034	378069	320225	283006	300171	269096	250765	232671
5.82045	432155	379202	319397	284729	300966	269478	249765	234739
5.82021	433533	378075	319410	285127	303063	271335	249105	235632
5.81996	433419	376371	320442	284847	304289	271906	249043	235447
5.81972	431892	376059	320671	284557	303384	270523	249414	236786
5.81948	431547	376913	319365	284430	302157	269518	249891	239305
5.81923	433082	377633	318266	284649	302443	270355	250187	239124
5.81899	434547	377919	318873	285064	303333	271573	250121	235349
5.81875	434767	378332	320189	284679	303306	271520	249733	232680
5.8185	434447	378963	320519	282970	302886	270744	249400	234583
5.81826	433914	379252	320042	281394	303089	270428	249723	237728
5.81801	432747	378909	319989	281903	303171	270435	250997	237147
5.81777	431877	378370	320319	284026	302197	270282	252569	233902
5.81753	433026	378196	319978	285240	301197	270359	252955	232929
5.81728	435469	378232	318917	284404	301444	270759	251271	235124
5.81704	436224	377720	318138	283008	302066	270464	248650	236611
5.81679	434355	376583	317943	282633	301718	269214	247422	235363
5.81655	432368	376154	317744	283036	301213	268701	248341	233798
5.81631	432190	377675	317669	283475	301933	270119	249481	234188
5.81606	432478	380151	318747	284176	302918	271851	248817	235527
5.81582	431559	381009	320933	285369	302432	271623	247171	236186
5.81558	430553	379295	322354	286166	301399	269946	247147	236412
5.81533	431290	376957	321507	285596	302089	269206	249451	236796
5.81509	432925	376290	319358	284007	303919	269977	251947	236824
5.81484	433209	377381	318196	282659	303987	270596	252618	236266
5.8146	432152	378906	318834	282546	301880	270145	251853	235893
5.81436	431918	380124	319962	283917	300538	269589	251168	235830
5.81411	433376	380851	320133	286008	301600	269704	251060	235231
5.81387	434932	380637	319492	287072	303009	269970	251107	234370
5.81363	435077	379425	319259	285972	302576	269938	251138	234790
5.81338	434340	378264	320090	284001	301149	269931	251222	236473
5.81314	434092	378019	321333	283555	300525	269947	251182	237213
5.81289	434579	378069	321770	284656	300490	269536	251005	235955
5.81265	434962	377564	320937	284805	299955	269172	251168	234412
5.81241	434731	377109	319719	283064	299385	269988	251863	234068
5.81216	434356	377693	319486	281941	299917	271641	252493	233928
5.81192	434537	378666	320508	283617	301037	272284	252512	232970
5.81167	435142	378479	321549	286374	301143	271384	252093	232482
5.81143	435163	377039	321408	287097	300056	270649	251484	233768
5.81119	433915	375699	320523	285816	299370	271212	250620	235436
5.81094	432121	375167	320308	285154	300342	271846	249871	235485
5.8107	431320	375043	321034	286118	302489	271328	249985	234615
5.81046	432086	375258	321382	287157	304284	270698	250594	234868
5.81021	433339	376313	320440	287177	304571	271392	250201	236050
5.80997	433674	377951	319128	286907	303440	272626	248669	236229
5.80972	432930	379050	318847	286940	302114	272703	248128	235185
5.80948	432110	379071	319410	286668	301746	271792	249877	234653
5.80924	432080	378496	319411	285832	302125	271261	251907	235224
5.80899	432797	377814	318358	285283	302113	271095	251529	235584
5.80875	433620	377195	317341	285366	301477	270248	249336	235118
5.80851	434059	377080	317472	285089	301345	269182	248180	234917
5.80826	434158	377794	318601	283824	302374	269646	248946	235537
5.80802	434234	378643	319812	282586	303471	271753	249822	235827
5.80777	434286	378689	320440	282630	303182	273338	249499	235015
5.80753	433951	378321	320279	283666	301691	272824	248626	234289
5.80729	433198	378560	319458	284383	300502	271198	248021	235069
5.80704	432646	378934	318513	284139	300487	270497	247736	236838
5.8068	432694	377887	318052	283367	301039	271502	248150	237966
5.80655	432773	375628	318033	282784	301044	273349	249771	237916
5.80631	432211	374634	317831	282791	300179	274481	251567	237427
5.80607	431508	376380	317251	283289	299293	273796	251679	236918
5.80582	431743	379146	316888	283689	299604	271743	250254	235938
5.80558	432843	380251	317147	283448	301269	270206	249419	234337
5.80534	433560	379328	317515	282811	302850	270295	249945	233069
5.80509	433278	378122	317325	282551	302833	270638	250232	233226
5.80485	432688	377875	316791	282846	301646	269344	249296	234594
5.8046	432395	378264	316749	283054	301279	267232	248285	235754
5.80436	432080	378582	317598	282811	302674	266973	248057	235765
5.80412	431585	378729	318889	282587	304515	268976	247750	235286
5.80387	431613	378854	319801	282750	305033	270580	247125	235572
5.80363	432554	378792	319885	282872	304040	270099	247729	236685
5.80339	433591	378287	319552	282564	302568	269152	249899	237452
5.80314	433930	377537	319771	282320	301407	269547	251010	237109
5.8029	434064	377210	320806	282716	300808	270158	249108	236108
5.80265	434786	377713	321417	283220	300922	269128	246334	235149
5.80241	435686	378571	320210	282760	301642	267495	246086	234419
5.80217	435811	378901	317801	281406	302370	267880	248295	234177
5.80192	435346	378535	316464	280591	302606	270296	250205	234927
5.80168	435394	378116	317261	281368	302438	271934	250651	236276
5.80143	436198	377912	318742	283047	302074	271203	250695	236690
5.80119	436696	377431	319146	284019	301437	269740	250876	235479
5.80095	435936	376641	318626	283630	300641	269793	250734	234100
5.8007	434155	376448	318310	282725	300258	271362	250621	234219
5.80046	432353	377083	318350	282389	300638	272751	251204	235251
5.80022	431436	377198	318270	282645	301505	272829	251383	235417
5.79997	431715	375950	318357	282728	302508	271919	249523	234677
5.79973	432639	374863	319170	282361	303460	271092	246783	234723
5.79948	433079	375807	320212	282211	303769	271043	246366	236104
5.79924	432459	377921	320567	283025	302698	271315	249040	237313
5.799	431525	378719	320500	284661	300722	270714	252051	237227
5.79875	431417	377782	320987	286188	299553	269051	253042	236683
5.79851	432222	376983	321910	286684	300071	267992	252451	236726
5.79827	433077	377179	322145	285866	301200	269011	251356	236829
5.79802	433470	377290	321374	284277	301628	270888	249751	236140
5.79778	433587	376921	320437	282968	301519	270983	248146	235339
5.79753	433500	377207	319885	282630	301589	269121	248171	235612
5.79729	433004	378247	319478	282915	301603	268157	249910	236408
5.79705	432364	378365	319179	282997	301047	269816	250959	235949
5.7968	432288	377100	319387	282812	300374	271985	249924	234040
5.79656	432856	376465	320012	283037	300285	271807	248702	232683
5.79631	433254	377664	320414	283645	300539	269921	249226	233224
5.79607	432972	378860	320416	283459	300689	269355	250129	234281
5.79583	432569	378097	320399	281825	301146	270943	249283	233816
5.79558	432793	376389	320412	279904	302158	272397	247850	232461
5.79534	433467	375798	320206	279385	302696	272034	248585	232965
5.7951	433748	376247	320028	280502	301940	271000	251032	236188
5.79485	433147	376554	320256	282257	300985	270896	251875	239423
5.79461	431906	376973	320427	283936	301202	271204	250034	239730
5.79436	430686	378106	319863	285209	301771	270571	248256	237621
5.79412	430180	378681	319120	285337	301072	269286	248908	235872
5.79388	430730	377341	319431	283902	299887	268736	250903	235543
5.79363	431960	375707	320779	282182	300495	269160	251980	235267
5.79339	432997	376516	321939	282085	302625	269622	251860	234314
5.79315	433278	379133	322335	283465	303281	269847	251613	233998
5.7929	432969	380101	322360	284165	301355	270425	251480	235235
5.79266	432503	378298	322004	283216	299594	271232	250932	236691
5.79241	432058	376416	320899	282267	300429	271306	249985	236722
5.79217	431654	376661	319733	282869	302288	270650	249171	235686
5.79193	431405	377971	319718	283950	302216	270649	248784	234905
5.79168	431411	378664	320518	283589	300444	271962	249030	234548
5.79144	431575	379159	320671	282155	299771	273232	250249	234163
5.79119	431721	380292	320207	281759	301157	272829	252113	234220
5.79095	431732	381049	320656	282977	302484	271028	253311	235257
5.79071	431603	380078	322043	284047	301909	269506	252918	236263
5.79046	431561	378133	322358	283579	300380	269274	251555	235868
5.79022	431963	377092	320821	282424	299947	269990	250445	234681
5.78998	432667	377385	319314	282127	300909	270853	249936	234445
5.78973	432818	378005	319436	282698	301796	271322	249696	235158
5.78949	431973	378370	320378	282954	301635	271286	249665	235184
5.78924	431197	378602	320918	282429	301070	271186	249901	234247
5.789	431920	378443	321256	281877	301062	271647	250082	234021
5.78876	433711	377461	321501	282013	301363	272436	250062	235197
5.78851	434576	376216	320657	282608	301108	272385	250329	236133
5.78827	433890	375908	318799	282993	300570	271044	250965	235408
5.78803	433417	376776	317993	282874	301114	269735	250906	233939
5.78778	434425	377856	319154	282442	302992	269990	249505	233329
5.78754	435413	378366	320186	282060	304337	271500	248149	233558
5.78729	434423	378402	319347	282079	303436	272667	248682	233670
5.78705	432430	378182	318290	282615	301259	272746	250585	233687
5.78681	432124	377548	319221	283247	300297	272261	251539	234369
5.78656	433780	376603	321063	283326	301232	271658	250812	235641
5.78632	434816	376103	321319	282896	302351	270902	250123	236484
5.78607	433716	376620	320146	282878	302360	270266	250698	236248
5.78583	432012	377629	319537	283770	302077	270218	251436	235304
5.78559	431505	377929	319738	284588	302674	270490	251035	234539
5.78534	431712	377003	319565	284070	303686	270428	250205	234550
5.7851	431495	375670	319270	282715	303882	270210	250256	235086
5.78486	431431	375248	319953	282354	303173	270505	250700	235234
5.78461	432638	376170	320875	283425	302499	270996	250074	234587
5.78437	434381	377593	320463	284066	302260	270732	248501	234037
5.78412	434920	378405	319387	282824	301930	269944	247685	234567
5.78388	434169	378385	319518	281049	301142	269867	248412	235619
5.78364	433628	378178	320379	281170	300422	270542	249552	235992
5.78339	433842	378392	319949	283305	300591	270577	249867	236119
5.78315	433738	379017	318660	285196	301721	269643	249675	237512
5.78291	432631	379599	318999	285300	302843	269284	250162	239707
5.78266	431301	379635	321054	284361	302849	270335	251639	240082
5.78242	430705	378891	322101	283743	301688	271297	253013	237701
5.78217	430910	377682	321186	283708	300303	270668	252884	235060
5.78193	431643	376708	320547	283878	299291	269397	251005	234455
5.78169	432704	376345	321506	284185	298349	269431	248616	234758
5.78144	433505	376348	322328	284554	297525	270812	247183	233899
5.7812	433412	376540	321547	284524	297909	271827	246987	232693
5.78095	432940	377270	320309	283926	299949	271450	247378	233357
5.78071	433320	378534	319836	283346	302062	270298	248157	235369
5.78047	434419	379262	319313	283355	302586	269576	249644	235980
5.78022	434531	378601	318053	283828	302380	270058	251362	234607
5.77998	432999	377569	317304	284441	303377	271578	252099	233659
5.77974	431557	378045	318097	285149	305032	272755	251855	234536
5.77949	431879	380046	319384	285674	304859	272007	252179	235625
5.77925	433112	381443	319949	285290	302647	269646	253567	235310
5.779	433393	380793	320185	283871	301222	268003	254130	234603
5.77876	432797	379073	320533	282507	302086	268553	252418	235228
5.77852	432921	377989	320220	282267	303146	270129	250078	236772
5.77827	434060	377846	319114	282795	302373	271042	249561	237484
5.77803	434777	377956	318691	282975	301095	271486	250341	236838
5.77778	434247	377980	319543	282626	301436	272229	250003	235748
5.77754	433260	377785	320030	282561	302657	272441	248478	234917
5.7773	432611	376987	319150	283123	302701	271038	248225	234398
5.77705	432132	375789	318498	283651	301808	269195	250096	234471
5.77681	431804	375394	319354	283585	301699	269037	251944	235663
5.77657	432254	376343	320034	283274	302179	270386	252097	237766
5.77632	433385	377278	318636	283296	301519	271185	251515	239618
5.77608	433885	376782	316515	283535	299815	270840	251393	240037
5.77583	433101	375699	316240	283441	299151	270647	251126	238752
5.77559	432260	375958	317543	282930	300311	271031	250184	236595
5.77535	432711	377575	318166	282507	301795	270976	249781	235048
5.7751	433893	378684	317744	282499	302454	270453	250814	235134
5.77486	434280	378427	318000	282637	302874	270804	251929	236393
5.77462	433653	377862	319547	282642	303601	272071	251577	237350
5.77437	433045	377788	321068	282860	303984	272458	250472	237338
5.77413	432901	377571	321517	283761	303542	271348	250038	237232
5.77388	432721	376793	321095	284880	302872	270503	249871	237875
5.77364	432382	376311	320269	284989	302528	271096	248957	238554
5.7734	432387	376697	319557	283667	302333	271771	248196	238049
5.77315	432717	377076	319800	282055	302311	271082	249170	236667
5.77291	432769	376678	320976	281498	302942	269866	251097	235935
5.77266	432693	376299	321477	281996	304017	269565	251585	236316
5.77242	433451	376926	320361	282673	304532	269901	250185	236593
5.77218	435019	377924	319338	283219	304182	269917	248796	235926
5.77193	435845	378071	320364	283878	303722	269823	248497	235248
5.77169	434985	377668	322233	284429	303463	270062	248374	235714
5.77145	433609	378016	322217	284380	302824	269941	247846	236771
5.7712	433271	379154	320399	284052	301834	269046	247886	237017
5.77096	433633	379711	319416	284194	301574	268747	249032	236435
5.77071	433348	379071	320083	284495	302409	270233	250105	236269
5.77047	432543	378236	320402	283825	303156	272093	250004	236760
5.77023	432617	378176	319349	282175	302870	272046	249349	236594
5.76998	433655	378509	318571	280976	302201	270380	249242	235083
5.76974	433923	378415	319220	281032	302092	269419	249581	233511
5.7695	432553	377961	319792	281498	302266	269972	249734	233418
5.76925	431161	377823	318677	281524	302058	270600	249904	234638
5.76901	431711	378186	316865	281584	301727	270379	250625	236062
5.76876	433825	378506	316431	282303	301849	270157	251524	237305
5.76852	435422	378172	317696	283177	302213	270640	251727	238267
5.76828	435385	377116	319344	283452	302370	271177	251180	237972
5.76803	434380	375944	320284	283276	302595	271090	250656	235695
5.76779	433407	375496	320199	283044	303303	270671	250635	232902
5.76754	432760	375983	319139	282606	304038	270204	250964	232155
5.7673	432394	376633	317716	282050	303995	269399	251463	233921
5.76706	432301	376638	317012	282160	303124	268458	252086	236148
5.76681	432352	376260	317426	283007	301999	268388	252460	237191
5.76657	432436	376307	318170	283249	301097	269452	252064	237385
5.76633	432763	376676	318483	282099	300872	270440	251157	237375
5.76608	433427	376504	318596	280873	301810	270371	250831	236885
5.76584	433876	375897	318944	281120	303530	269920	251504	235996
5.76559	433622	376182	319308	282335	304492	270192	251870	235738
5.76535	433252	377741	319384	283159	303694	270884	250376	236268
5.76511	433675	378855	319428	283696	302157	270842	247719	236143
5.76486	434496	377941	319676	284644	301616	269962	246565	234716
5.76462	434396	376064	319816	285125	302163	269347	248143	233581
5.76438	433307	375638	319645	283875	302449	269627	250426	234062
5.76413	432784	377030	319566	282024	301967	270118	250978	234910
5.76389	433686	378138	319852	281977	301622	269955	250430	234427
5.76364	434810	377478	320070	283601	301853	269345	251011	233430
5.7634	434709	376100	319783	284283	301727	269185	252362	233815
5.76316	433731	375801	319219	283138	300662	269730	251794	235267
5.76291	433177	376761	318754	282292	299834	270213	249152	235927
5.76267	433332	377850	318412	283106	300601	269910	248169	235636
5.76242	433487	378339	318379	283884	302202	269182	251241	235835
5.76218	433273	378265	319210	282926	302507	269020	255541	236551
5.76194	432831	377738	320798	281480	301089	269662	256779	236216
5.76169	432184	376895	321817	281626	300035	270213	254833	234663
5.76145	431534	376275	321107	283000	300992	269844	252761	233705
5.76121	431666	376366	319308	283810	302618	268899	251761	234209
5.76096	432899	376969	318263	283845	302399	268435	250511	234965
5.76072	434133	377616	318900	284220	300368	268973	248826	235127
5.76047	434194	378279	320340	284919	299150	270077	248441	235509
5.76023	433620	378985	321116	284841	300135	270875	249852	236547
5.75999	433713	379170	320758	284003	301545	270656	251348	237109
5.75974	434291	378344	319988	283703	301311	269335	251749	236495
5.7595	434168	377139	319635	284409	300204	267797	251576	235681
5.75926	433610	376690	319671	285120	300373	267419	251031	235409
5.75901	434185	377124	319467	285070	301887	268670	249554	234859
5.75877	435841	377648	318831	284686	302835	270403	248118	233625
5.75852	436339	377987	318300	284545	302463	271075	249066	233214
5.75828	434533	378471	318185	284547	302080	270442	252323	234842
5.75804	432256	378692	317976	284499	302673	269491	254435	237103
5.75779	431599	377610	317272	284556	303537	269061	253165	237661
5.75755	431967	375517	316781	284704	303788	269219	250727	236366
5.7573	431540	374428	317477	284548	303626	269748	250367	235012
5.75706	430354	375518	319060	283964	303450	270418	251692	234646
5.75682	429915	377359	320292	283326	303129	270852	251957	234718
5.75657	430571	377917	320739	282878	302823	270824	250602	234478
5.75633	431338	377340	321079	282424	303180	270635	249754	233859
5.75609	431949	377329	321598	281876	303998	270572	250676	233166
5.75584	433018	378353	321626	281583	303986	270269	252149	232858
5.7556	434158	379110	320864	281830	302652	269390	252520	233385
5.75535	434052	378634	320159	282371	301210	268624	251551	234536
5.75511	432880	377472	320275	282709	300774	268905	249995	235431
5.75487	432722	376535	320699	282654	300842	269819	248708	235641
5.75462	434579	376007	320395	282502	300502	270045	248422	235534
5.75438	436611	375742	319227	282707	299943	269425	249310	235100
5.75414	436599	375759	318008	283323	299802	269243	250496	233693
5.75389	434888	375972	317514	283760	300082	270114	250773	231742
5.75365	433437	376154	317935	283382	300729	271018	249957	231166
5.7534	432931	376392	318980	282364	302127	271077	249035	232763
5.75316	432554	376843	320073	281497	303939	270972	249094	234526
5.75292	432071	377027	320634	281068	304620	271628	250479	234283
5.75267	432203	376312	320469	280674	303365	272525	252625	232883
5.75243	432868	375215	319818	280374	301527	272487	254209	232814
5.75218	432861	375084	319077	280961	300825	271427	253959	234429
5.75194	431842	376124	318681	282421	301105	270255	251939	235673
5.7517	431154	376932	318972	283267	301155	269573	249701	235237
5.75145	431823	376572	319682	282576	300684	269434	248675	234015
5.75121	432977	375947	319870	281750	300082	269878	248843	233449
5.75097	433292	376242	319116	282618	299328	270739	249344	234052
5.75072	432962	377008	318453	284429	298721	271352	249630	235538
5.75048	432971	376970	319096	284713	299555	271381	249520	236957
5.75023	433221	376062	320494	283069	302191	271436	248991	236889
5.74999	432865	375501	320955	281978	304478	271936	248612	235042
5.74975	432021	376114	320211	283209	304242	272026	249296	233367
5.7495	431588	377499	319778	285327	302537	270909	250775	233852
5.74926	431566	378647	320421	285890	302118	269608	251322	235526
5.74902	431188	378791	320978	284679	303317	269691	250059	235687
5.74877	430742	377993	320568	283318	304003	270588	248564	233998
5.74853	431448	377336	320276	282677	303286	270210	248780	232966
5.74828	433111	377905	321228	282228	302544	268432	250159	233979
5.74804	433824	379131	322338	281532	302674	267713	250587	235334
5.7478	432937	379184	321859	280933	303021	269330	249678	235183
5.74755	432419	377743	320336	280768	303384	271149	249196	234204
5.74731	433814	376937	319953	280948	304405	270792	250126	233887
5.74706	435475	378194	321098	281443	305371	269295	251189	234058
5.74682	434875	379616	321688	282382	304421	269365	250972	233913
5.74658	432543	378691	320365	283502	301924	271045	250076	234093
5.74633	431317	376478	318524	284099	300889	271789	250142	235661
5.74609	432163	376233	318140	283715	302545	270696	251540	237815
5.74585	433217	378233	318970	282570	304080	269951	252988	238594
5.7456	433122	379242	319358	281333	302701	271202	253160	237651
5.74536	432822	377700	318975	280744	299725	272845	251937	236649
5.74511	433301	376124	319038	281209	298413	272521	250135	236790
5.74487	433747	376824	319942	282377	299498	270722	248586	237314
5.74463	433277	378205	320383	283277	301205	269874	247735	236837
5.74438	432748	377696	319481	283312	302378	270639	247873	235252
5.74414	433201	376061	318413	282924	303148	271254	249206	233815
5.7439	433803	375868	318733	282891	303431	270518	251295	233784
5.74365	433161	377155	319988	283236	303039	269527	252812	235212
5.74341	431863	377763	320506	283376	302746	269768	252633	236828
5.74316	431714	377247	320119	283078	303237	270907	251236	237139
5.74292	432666	377314	320215	282668	303560	271491	250210	235916
5.74268	432566	378339	320945	282457	302524	271008	250211	234491
5.74243	430455	378461	320533	282529	301001	270218	250360	234297
5.74219	428385	376841	318379	282955	300790	269842	250002	235304
5.74194	428795	375294	316844	283598	301714	269872	249836	236272
5.7417	431166	375521	318057	283854	302029	270124	250393	236400
5.74146	432762	376736	320368	283266	301404	270662	250483	236206
5.74121	432334	377340	320422	282278	301172	271441	248624	236622
5.74097	431528	377310	318076	281673	301681	272017	245574	237620
5.74073	432221	377505	316559	281434	301757	271980	243978	238197
5.74048	433813	377895	317651	281040	301111	271518	245352	237785
5.74024	434314	377971	319368	280748	300945	271257	248414	237155
5.73999	433364	377974	319300	281406	301602	271548	250667	237353
5.73975	432568	378290	317897	282794	301839	272096	250931	238016
5.73951	432871	378319	317034	283448	301257	272396	250044	237784
5.73926	433281	377337	317159	282730	301268	272379	249491	236596
5.73902	432864	376033	317583	281896	302516	272334	249759	236224
5.73877	432484	375789	318273	282214	303405	272275	250120	237612
5.73853	433263	376632	319499	283026	302664	271902	249984	238982
5.73829	434443	377171	320478	282910	301540	271308	249915	238240
5.73804	434397	376614	320135	282030	301687	271066	250623	236351
5.7378	433129	375703	318875	281851	302409	271167	251403	236070
5.73756	432059	375442	318084	282796	302091	270671	250916	237600
5.73731	431685	375820	318041	283699	301210	269280	249546	238077
5.73707	431298	376213	317730	283756	301541	268529	249288	235997
5.73682	430935	376362	316741	283584	302968	269922	250706	233693
5.73658	431607	376495	316089	283820	303467	272199	251791	233981
5.73634	433175	376851	316805	283907	302317	272363	250990	236291
5.73609	433907	377430	318613	283206	301138	269839	249699	237925
5.73585	432976	378058	320375	282408	301243	267663	250047	237818
5.73561	431817	378489	321221	282673	301829	268432	251562	237071
5.73536	432008	378527	320986	283785	301690	270779	252103	236594
5.73512	433197	378117	320005	284356	301167	271558	251225	236159
5.73487	434147	377371	318835	283853	301237	270292	250407	235529
5.73463	434550	376633	317964	283272	301723	269334	250357	234921
5.73439	434668	376484	317639	283475	301695	270167	250281	234410
5.73414	434320	377281	317936	283872	301091	271688	249829	234043
5.7339	433536	378523	318804	283508	300764	272246	249717	234300
5.73365	433208	379155	319917	282714	301114	271538	250120	235334
5.73341	433813	378808	320743	282606	301677	270105	250223	236162
5.73317	434305	378254	320980	283248	302085	268524	249837	235814
5.73292	433571	378186	320799	283564	302532	267584	249879	234873
5.73268	432236	378141	320570	283217	303017	267900	250700	234596
5.73244	431697	377401	320560	283230	302874	268834	251312	234954
5.73219	432056	376474	320874	284076	301654	269033	250913	235025
5.73195	432417	376594	321333	284404	300110	268458	250062	234932
5.7317	432653	377800	321450	282973	299590	268530	249789	235575
5.73146	433332	378678	320963	280988	300399	269705	250376	236562
5.73122	434256	378363	320325	280784	301391	270453	251386	236394
5.73097	434604	377763	320145	282523	301505	269568	252084	235030
5.73073	434400	378141	320256	284096	301126	268078	251719	234268
5.73049	434429	379249	320012	284431	301215	267604	250340	234889
5.73024	434701	379774	319415	284717	301544	268028	249297	235333
5.73	434324	379233	319089	285602	300970	268250	249806	234271
5.72975	433045	378450	319179	285506	299553	268294	251077	232809
5.72951	431723	378186	319232	283454	299036	268961	251263	232718
5.72927	431050	378234	319173	281650	300340	269937	250331	233839
5.72902	430807	378192	319336	282709	301752	270017	250213	234818
5.72878	430619	378387	319479	285431	301057	269140	251591	235350
5.72853	430574	379322	319023	286153	298874	268644	252424	235980
5.72829	430827	380512	318352	283974	298057	269323	250872	236413
5.72805	431251	380661	318473	281726	299729	270492	248203	235947
5.7278	431664	379231	319171	281415	301725	271207	247157	235250
5.72756	431947	377332	319155	281665	301734	271300	248257	235803
5.72732	432023	376664	318408	280883	300444	270967	249457	237451
5.72707	432123	377714	318461	280279	300246	270382	249260	238255
5.72683	432729	379313	319641	281660	301781	269992	248554	237260
5.72658	433777	379947	320167	284093	303348	270177	248878	235873
5.72634	434443	379252	319148	285178	303421	270362	250033	235731
5.7261	434305	378218	318315	284586	302291	269583	250471	236468
5.72585	433952	378069	319115	283981	301042	268302	249713	236599
5.72561	433694	379011	320146	283914	300109	268327	249223	235733
5.72537	432711	380026	319594	283156	299467	270177	250344	234824
5.72512	430674	379985	318437	281293	299444	271769	252177	234743
5.72488	429108	378943	318649	279967	300463	270994	252653	235521
5.72463	429457	378058	319634	280743	302089	268706	251452	236714
5.72439	430671	378082	319336	283001	303008	267579	250435	237694
5.72415	430738	378422	318040	284718	302299	268417	250855	237820
5.7239	430005	378130	318036	284595	300601	269390	251701	237002
5.72366	430592	377418	319747	282928	299615	269140	251673	235901
5.72341	432753	377376	321083	281016	300257	268764	251294	234997
5.72317	434431	378303	320817	280106	301632	269666	251615	233911
5.72293	434743	379208	320004	280532	302254	270879	252057	232449
5.72268	435185	379179	319657	281601	301940	270351	251384	231769
5.72244	436524	378469	319402	282496	301674	268339	249999	233179
5.7222	437057	377820	318972	283116	301789	267498	249332	235838
5.72195	435439	377416	318878	283710	301537	269206	249458	237164
5.72171	433095	377009	319061	284080	300798	271604	249288	236068
5.72146	432041	376568	318818	283892	300805	272314	248801	234460
5.72122	432034	376207	318472	283491	302200	271641	249017	234629
5.72098	431755	375866	319092	283586	303567	271515	249850	236237
5.72073	431416	375596	320206	284256	303324	272224	250096	237136
5.72049	432079	375854	320022	284990	302198	272264	249659	236399
5.72025	433344	376964	318433	285540	302102	271200	249700	235061
5.72	433808	378469	317472	285857	303061	270547	250341	234181
5.71976	433324	379482	318049	285444	303229	271293	250337	233760
5.71951	432906	379549	318632	283870	301983	272393	249504	233722
5.71927	432714	378828	318160	281944	300942	272611	249291	234464
5.71903	431981	377637	317809	281226	301329	272270	250250	235820
5.71878	430897	376224	318537	282133	302157	272070	251030	236701
5.71854	430737	374883	319241	283512	302038	271632	250800	236560
5.71829	431788	374022	318938	284289	301322	270615	250620	236224
5.71805	432691	374156	318643	284483	301198	270026	251259	236389
5.71781	432406	375648	319308	284340	301747	270760	251609	236306
5.71756	431622	377993	319920	283655	302176	271800	250756	235243
5.71732	431529	379525	319549	282541	302211	271667	249930	234434
5.71708	432118	378799	319288	281869	302086	270888	250639	235688
5.71683	432525	376497	320021	282230	301749	271058	252044	238122
5.71659	432454	374998	320271	283203	301161	271968	251974	238376
5.71634	432419	375593	318829	284137	300886	271870	249925	235062
5.7161	432815	377131	317683	284871	301379	270486	247681	231352
5.71586	433442	377963	319198	285198	302138	269519	247279	231440
5.71561	434011	378030	321729	284669	302476	269892	249211	235267
5.71537	434627	378100	321548	283646	302611	270615	252198	238699
5.71513	435444	378157	318542	283506	302966	270865	254174	238834
5.71488	436050	377894	316437	284812	303059	271105	254047	237082
5.71464	435674	377855	317281	286143	302312	271400	252740	236274
5.71439	434162	378531	319111	285920	301476	270768	251770	236670
5.71415	432442	379042	319757	284676	301773	269285	251080	236579
5.71391	431662	378336	319713	284131	302828	268817	249770	235782
5.71366	432040	377109	319964	284499	302935	270228	248605	236028
5.71342	432861	376854	319810	284266	301496	271636	249343	237985
5.71317	433357	377500	318652	282683	299843	271080	251185	239750
5.71293	433171	377803	317799	280989	299366	269388	250866	239358
5.71269	432291	377591	318500	280657	300025	268593	247670	237494
5.71244	431217	377591	319746	281496	301033	268886	245473	236486
5.7122	431003	377402	319912	282197	301844	269136	247469	237289
5.71196	432298	376057	319409	282074	302049	269272	251245	238592
5.71171	434332	374568	319805	281621	301381	269973	252118	238695
5.71147	435589	375235	321111	281643	300385	270786	249785	237408
5.71122	435511	377921	321798	282386	300137	270752	248262	236039
5.71098	434822	379697	321199	283412	300762	270353	249804	235976
5.71074	434267	379076	320267	284028	301131	270697	252154	237262
5.71049	433966	378003	319940	283871	300583	271246	252258	238453
5.71025	433918	378412	319995	283220	299982	270614	250114	238185
5.71001	434066	379408	319765	282725	300355	269239	247951	236856
5.70976	433791	379511	319123	282788	301419	268819	247321	236056
5.70952	432560	379212	318505	283202	302334	269219	248053	236302
5.70927	431160	379234	318416	283362	303078	268658	249173	236447
5.70903	430969	378548	318923	282856	303929	267218	250045	235694
5.70879	431789	376570	319375	281994	304245	267202	250802	234823
5.70854	431988	375267	318904	281613	303193	269130	251746	234583
5.7083	431161	376282	317571	282084	301447	270315	252408	234357
5.70805	430843	377691	316583	282707	300709	269045	251963	233715
5.70781	431819	376792	316866	282686	301309	267585	250838	233828
5.70757	432654	374708	317868	282563	301612	268800	250719	235478
5.70732	432155	374671	318411	283663	300454	271767	252128	236947
5.70708	431468	376582	318304	285844	299048	273312	253268	236215
5.70684	432011	377201	318326	287052	299442	272599	252493	234397
5.70659	432897	375658	318860	285970	301704	271527	250766	234294
5.70635	432452	374770	319374	284081	303819	271250	250131	235993
5.7061	431127	376118	319293	283781	304242	270912	250681	236906
5.70586	430672	377555	318713	285160	303421	269866	250765	236228
5.70562	431270	377125	318155	286161	302630	268954	249637	236024
5.70537	431770	376223	318092	285634	302395	269045	248270	237130
5.70513	432132	376802	318702	284543	302610	269899	247815	237385
5.70489	433191	378061	319623	284028	303236	270928	248584	235582
5.70464	434270	378220	320034	283918	303935	271883	250224	234035
5.7044	433617	377621	319515	283716	303703	272402	251760	234896
5.70415	431488	377718	318774	283632	302070	271966	252009	236491
5.70391	430325	378439	318909	283814	300292	270766	251031	236078
5.70367	431207	378784	319912	283722	300040	269841	250435	234207
5.70342	432386	378913	320541	283189	301012	270004	251105	233292
5.70318	432216	379545	319882	283087	301280	271092	251680	233421
5.70293	431410	380131	318486	283901	300194	272245	250698	232874
5.70269	431183	379651	317671	284532	299290	272473	249144	231851
5.70245	431114	378617	318100	283755	299695	271276	248955	232291
5.7022	430500	378368	319321	282215	300289	269349	249921	234229
5.70196	430278	378772	320388	281587	299628	268254	250174	235485
5.70172	431623	378472	320662	282143	298348	268626	249229	235212
5.70147	433604	377245	320237	282645	298091	269301	248419	234872
5.70123	434179	376402	319807	282500	299004	269169	248618	235233
5.70098	433120	376725	319969	282445	299941	269032	249427	235094
5.70074	432157	377487	320573	282801	300491	270103	250348	233848
5.7005	432298	377765	321000	282647	301090	271458	250972	232894
5.70025	432662	377562	321065	281537	301543	271149	250433	233393
5.70001	432304	377326	321159	280709	301202	269605	248585	234559
5.69976	431790	377226	321382	281417	300497	269380	247160	235181
5.69952	432199	377170	321164	282948	300607	271034	247658	235165
5.69928	433400	377019	320222	283582	301516	271867	248698	234638
5.69903	434221	376762	319363	282982	301965	270068	247957	233301
5.69879	433993	376738	319576	282277	301469	267820	246264	231708
5.69855	433183	377199	320510	282034	300862	268229	246741	231551
5.6983	432524	377387	320718	281631	300646	270793	249746	233434
5.69806	432108	376050	319554	280849	300322	272372	251906	235663
5.69781	431640	373653	318129	280638	299686	271789	251078	236365
5.69757	431181	372788	317930	281628	299337	270960	249334	235643
5.69733	431046	374971	318969	282994	299522	271484	249491	234744
5.69708	431039	378120	319887	283695	299842	272407	251114	234355
5.69684	430506	379080	319717	284009	300385	272076	251851	234624
5.6966	429476	377867	318867	284798	301639	270535	251010	235509
5.69635	429021	377139	318243	285826	302981	269107	249938	236106
5.69611	429847	377899	317984	285992	302964	268624	249828	235056
5.69586	431112	378399	317608	285023	301581	268975	250598	232754
5.69562	431591	377624	317144	283794	300534	269763	251299	231662
5.69538	431513	377080	317387	282966	300679	270589	250805	233047
5.69513	431985	377939	318753	282409	301075	271040	248859	234871
5.69489	432850	378706	320429	282182	301200	271056	246928	234599
5.69464	432760	377504	321229	282927	301939	271113	246996	232788
5.6944	431682	375058	321043	284621	303266	271601	249015	231916
5.69416	431486	373550	320758	285854	303261	272188	250747	232714
5.69391	433071	373660	320777	285287	301163	272241	250634	233848
5.69367	434513	374575	320466	283387	299337	271764	249557	234563
5.69343	433707	376010	319374	281856	300045	271424	249224	235299
5.69318	431650	378178	318187	281544	301936	271555	250126	235920
5.69294	431029	380156	317756	281780	302199	271651	251684	235580
5.69269	432165	380360	317760	281766	300852	271159	253070	234510
5.69245	432731	378871	317325	281778	300235	270387	253253	233964
5.69221	431677	377591	316681	282534	301072	270042	251606	234169
5.69196	430941	377655	317090	283925	301859	270018	249214	234202
5.69172	432197	378084	318902	285017	301848	269476	248259	234086
5.69148	434014	377644	320736	285203	301922	268351	249356	234932
5.69123	434110	376757	321110	284816	302323	267866	250803	236528
5.69099	432989	376595	320161	284453	301990	268871	251144	237019
5.69074	433001	377128	319140	284156	300748	270413	250999	235969
5.6905	434442	377277	318789	283726	300077	270956	251447	235509
5.69026	435035	376672	318952	283481	300872	270487	252093	236972
5.69001	433518	376198	319328	283953	302044	270180	252021	238398
5.68977	431497	376639	319728	284786	302126	270382	251507	237447
5.68952	430871	377609	319714	284834	301127	270438	251418	235217
5.68928	431309	378264	318901	283840	300189	270429	251681	234576
5.68904	431532	378543	317752	283159	300295	271264	251559	235659
5.68879	431518	379070	317372	283945	301549	272636	250959	235956
5.68855	431842	379960	318142	285265	302927	272792	250538	234711
5.68831	432006	380444	319133	285213	302932	271275	250792	234152
5.68806	431332	379950	319304	283607	301442	270149	251569	235482
5.68782	430754	378999	318864	282240	300412	271102	252167	236528
5.68757	431689	378484	318857	282414	301370	272800	251846	235163
5.68733	433395	378402	319574	283602	302884	272898	250837	232898
5.68709	433605	378046	320068	284814	302475	271537	250631	232661
5.68684	432000	377271	319427	285798	300548	270822	252113	234409
5.6866	430979	376699	317978	286251	299937	271492	253710	235619
5.68636	432199	376555	316811	285372	301500	272234	253011	235499
5.68611	434149	376243	316454	283350	302924	272127	250275	235843
5.68587	434367	375512	316615	282116	302582	271694	248385	237528
5.68562	432775	375122	317028	283135	301829	271367	248952	238845
5.68538	431422	375661	317764	285181	302122	270794	250531	238286
5.68514	431648	376443	318517	285768	302413	270130	251352	236753
5.68489	432735	376469	318525	284363	301348	270312	251620	235723
5.68465	433130	375918	317812	282730	300060	271360	251991	235069
5.6844	432199	375667	317725	282342	300493	271816	251890	234244
5.68416	430855	375773	319194	282879	302271	270690	250967	233985
5.68392	430730	375637	320924	283313	303470	268868	250452	235019
5.68367	432340	375430	320692	283162	303606	267870	251324	236343
5.68343	434123	376004	318435	282438	303707	268091	252455	236705
5.68319	434107	377251	316643	281451	303968	268925	252234	236756
5.68294	432529	377921	317191	280921	303454	269776	250938	237694
5.6827	431592	377554	319089	281302	302016	270370	249981	238760
5.68245	432394	377312	320188	281869	300718	270720	249848	238432
5.68221	433618	378126	319963	281495	300210	271194	250177	237389
5.68197	433809	379172	319416	280464	300103	271957	250806	237517
5.68172	433281	379259	319097	280358	300083	272309	251388	238204
5.68148	432771	378777	318789	281876	300351	271509	251023	236693
5.68124	431898	378881	318799	283925	300785	270252	249636	232666
5.68099	430398	379298	319916	285259	300805	269970	248681	229522
5.68075	429483	378624	321781	285789	300361	270505	249217	229869
5.6805	430197	376833	322661	285778	300125	270215	250436	232238
5.68026	431451	375851	321564	285077	300480	268902	251301	233771
5.68002	431502	377003	319681	283977	301090	268655	252103	233936
5.67977	430574	379090	318944	283569	301591	270584	252945	233820
5.67953	430227	379935	319697	284187	301902	272587	252452	233762
5.67928	430822	379084	320583	284564	301735	272133	250077	233787
5.67904	431493	377962	320493	283744	300620	269872	248139	234757
5.6788	432119	377769	319786	282834	298817	268461	249024	236800
5.67855	433337	378276	319436	283360	297563	268775	251450	237782
5.67831	434804	378725	319609	284749	297864	269443	252220	235743
5.67807	435291	378992	319613	285224	299277	269575	250965	232140
5.67782	434552	379400	319099	284650	300338	269673	250290	230399
5.67758	433568	379862	318651	284475	300234	269950	251396	231654
5.67733	432916	379800	318882	284986	299775	269840	252491	233997
5.67709	432347	378995	319380	284848	300368	269474	252050	235598
5.67685	431850	378161	319190	283784	302019	269769	251123	236443
5.6766	431750	378286	318205	283430	302987	270678	251355	236944
5.67636	431863	379345	317388	284513	302000	271057	252534	236918
5.67612	431848	380080	317542	285280	300173	270762	253235	236370
5.67587	432058	379511	318504	284342	299635	271085	252737	235772
5.67563	432774	378354	319676	283297	300546	272345	251435	235210
5.67538	433173	378118	320611	284304	301024	272795	250167	234451
5.67514	432624	378856	320882	286278	300144	271143	249689	233925
5.6749	432204	378975	320231	286222	299210	268771	250203	234336
5.67465	433023	377719	319224	283908	299393	267943	251092	235347
5.67441	433868	376566	318889	282373	299912	268753	251561	236023
5.67416	432874	376996	319278	283312	299746	269393	251528	236487
5.67392	430895	377896	319355	284691	299469	268940	251426	237544
5.67368	430432	377016	318816	284189	299843	268309	251465	238737
5.67343	431561	374599	318782	282692	300019	268489	251627	238591
5.67319	431972	373426	319793	282494	299101	269212	251913	237042
5.67295	431094	374848	320461	283676	298302	269734	251946	235773
5.6727	430841	376856	319493	284483	299308	269997	251042	235649
5.67246	431756	377233	317890	284282	301273	270462	249422	235611
5.67221	431898	376766	317419	283935	301875	271265	248489	234822
5.67197	430655	377523	317880	283768	300959	271943	248895	234100
5.67173	430233	379212	317933	283318	300571	271873	249287	234252
5.67148	431726	379667	317878	282881	301390	270884	248306	234611
5.67124	432929	378488	319146	283237	301778	269596	246917	234493
5.671	432107	377712	321240	283849	300893	269107	247136	234653
5.67075	430989	378436	321851	283422	300158	270005	249048	235843
5.67051	431584	379025	320460	282445	300650	271623	250741	237066
5.67026	432698	377834	319315	282873	301296	272512	250880	236810
5.67002	432363	375916	319985	284736	300972	271858	249856	235288
5.66978	431444	375379	321214	285486	300413	270333	248705	234012
5.66953	431851	376207	321347	283897	300562	269438	248242	233695
5.66929	432991	376588	320771	282246	300758	269954	248913	233917
5.66904	433027	375909	320510	282856	300256	271177	250239	234412
5.6688	432243	375483	320312	284470	299999	271788	250859	235344
5.66856	432152	376139	319827	284421	301001	271377	250306	236517
5.66831	432458	376843	320001	282926	302194	270700	249990	237449
5.66807	431889	376504	321315	282462	301909	270429	251115	238057
5.66783	431083	375825	322015	283581	300629	270357	252609	238307
5.66758	431648	376178	320328	284214	300243	270247	252789	237593
5.66734	433107	377368	317581	283230	301116	270676	252022	235674
5.66709	433727	377868	316825	282126	301913	272019	251725	233906
5.66685	433743	377141	318729	282476	302042	273176	251737	234057
5.66661	434659	376478	320912	283780	302257	272752	251006	235816
5.66636	435808	377100	321252	284756	302828	271382	250085	236979
5.66612	434969	378390	319962	285138	302986	271162	250314	236508
5.66588	432486	378792	318307	285113	302463	272453	251113	235937
5.66563	431365	377946	317120	284319	301967	273094	250847	236831
5.66539	432613	376975	316969	282612	301880	271749	249997	238125
5.66514	433634	376763	318184	281010	301970	270162	250482	237502
5.6649	432435	376937	319998	280799	302574	270419	251974	234917
5.66466	430667	376903	320844	282094	304309	271513	252114	233074
5.66441	430809	377012	320139	283890	306202	271019	250662	233973
5.66417	432492	377870	318913	285105	306091	269240	250094	236226
5.66392	433468	378986	318233	285185	303784	268843	251345	236853
5.66368	432888	379139	317917	284315	301993	270411	252304	235156
5.66344	431929	378127	317311	283472	302792	271325	251728	233555
5.66319	431842	377214	316592	283632	304643	269952	251417	234357
5.66295	432591	377509	316649	284547	304621	268241	252814	236809
5.66271	433146	378547	318046	284977	302445	268505	254345	238242
5.66246	432620	379012	320399	284444	300434	269855	254222	237498
5.66222	431367	378367	322500	283867	300125	270112	253378	236028
5.66197	430857	377205	323056	283925	300852	269591	253394	235559
5.66173	431860	376257	321853	283850	301456	270223	253621	235899
5.66149	433209	375677	320208	282790	301608	271729	252715	235665
5.66124	433365	375293	319658	281581	301282	271696	251276	234385
5.661	432584	375082	320152	281842	300493	269601	250659	232955
5.66075	432101	375261	320233	283592	299891	267965	250607	232359
5.66051	431785	376055	319100	284993	300339	268597	250271	232780
5.66027	430613	377327	317672	284689	301508	270007	250324	233887
5.66002	429160	378371	317259	283418	302116	269936	251805	235175
5.65978	429324	378341	317929	282814	301870	268646	253790	235841
5.65954	431289	377194	318762	283223	301865	268026	254361	235088
5.65929	432986	375939	319218	283433	302595	268701	253264	233077
5.65905	433128	375529	319546	282464	303019	269796	251844	231194
5.6588	432743	375737	320002	280950	302453	270729	251032	230831
5.65856	432928	375652	320298	280334	301991	271441	250963	231965
5.65832	433076	375131	320038	280978	302809	271401	251733	233359
5.65807	432326	375010	319352	281750	304128	270211	252819	234123
5.65783	431159	375752	318812	281648	304328	268990	252672	234575
5.65759	430516	376653	318770	281177	303358	269342	250659	235374
5.65734	430629	376812	319058	281570	302469	270825	248623	236323
5.6571	431415	376350	319430	283112	302046	271259	248635	236564
5.65685	432681	376124	319939	284947	301404	269951	249922	235763
5.65661	433482	376523	320583	286236	300621	268846	250087	234496
5.65637	432854	377139	320882	286739	300803	269592	248768	233432
5.65612	431603	377458	320384	286443	302143	271136	247872	232702
5.65588	431512	377368	319385	285518	303274	271565	248353	232250
5.65563	432367	377035	318551	284652	303213	271009	249093	232274
5.65539	432064	376774	318027	284556	302680	270969	249261	232965
5.65515	430388	377027	317688	284960	302675	271565	249678	234163
5.6549	429996	377943	317981	284894	302874	271447	251049	235525
5.65466	432221	378917	319283	284074	302479	270312	252429	236681
5.65442	434519	379078	320515	283205	301754	269524	252467	237086
5.65417	434130	378409	320013	282717	301519	269803	251260	236405
5.65393	432071	377821	318218	282160	301670	270036	250131	235385
5.65368	431103	377848	317744	281215	301422	269303	249978	235511
5.65344	431588	377913	319824	280456	300751	268633	250390	237090
5.6532	431984	377445	322349	280526	300397	269379	250284	238416
5.65295	432017	377084	322780	281218	300430	270834	249319	237841
5.65271	432593	377804	321481	281899	299990	271104	248569	236085
5.65247	433528	379081	320455	282341	298830	269960	249267	235239
5.65222	433928	379162	320151	282655	298144	269122	250890	235808
5.65198	434114	377461	319680	282876	299144	269594	251563	236256
5.65173	434736	375642	319206	283053	301298	270293	250854	235572
5.65149	434795	375580	319649	283371	302741	269934	250743	234747
5.65125	433140	376966	320406	283806	302360	268922	252631	235061
5.651	431244	377908	319849	283995	300920	268439	254697	236084
5.65076	431585	377523	318093	283729	299978	268687	254139	236315
5.65051	433588	376870	317021	283270	300078	269159	251256	235151
5.65027	434221	377208	317361	283008	300429	269799	249156	233461
5.65003	432718	378286	317966	283110	300263	270616	249489	232568
5.64978	431625	378875	318286	283542	299943	270841	250570	233166
5.64954	432528	378428	319209	284095	300313	269972	250177	234885
5.6493	433760	377596	320759	284456	301300	269197	248457	236565
5.64905	433497	377238	321352	284621	301840	270008	247216	237258
5.64881	432454	377447	320395	284926	301240	271570	247588	237090
5.64856	432000	377676	319510	285189	300027	271502	249261	236708
5.64832	431888	377571	319846	284428	299226	269586	251206	236052
5.64808	431639	377362	320169	282437	299328	268451	252388	234620
5.64783	432200	377439	319235	280944	300217	269659	252278	233048
5.64759	434218	377831	318252	281670	301541	271346	251204	233003
5.64735	436106	378358	318971	283571	302699	271303	250007	234772
5.6471	435875	379022	320642	283914	303001	270322	249221	236214
5.64686	433965	379716	321042	282192	302450	270263	248879	235410
5.64661	432405	379748	319755	280862	302035	270563	248972	233524
5.64637	431940	378555	318473	281638	302644	269532	249462	233439
5.64613	431755	377042	318474	283170	303918	268069	249943	235757
5.64588	431495	377090	319527	283493	304735	268742	250007	237813
5.64564	431663	379017	320944	282924	304625	271313	249961	237062
5.64539	432168	380603	322097	283011	304104	272510	250537	234144
5.64515	432184	379805	322154	283989	303726	270927	251820	231764
5.64491	431639	377612	320890	284856	303443	269039	253003	231422
5.64466	431476	376648	319623	285031	302906	269122	253250	232334
5.64442	432134	377479	319820	284616	301964	270048	252371	233214
5.64418	432876	378256	320879	283865	300856	269909	250809	233845
5.64393	432999	377971	320832	283413	300243	269325	249448	234555
5.64369	432781	377802	319233	284052	300783	269811	249099	235155
5.64344	432779	378556	317781	285302	302197	270733	249572	235285
5.6432	432934	378949	317849	285453	303083	270478	249674	235319
5.64296	432878	377867	318965	284129	302378	269370	248823	235876
5.64271	432680	376647	320088	283325	300835	268925	248130	236568
5.64247	432796	377224	320840	284519	300229	269055	248859	236321
5.64223	433399	379104	320924	286260	301085	268493	250332	235160
5.64198	434110	380130	319920	286389	302040	267433	250780	234472
5.64174	434468	379629	318544	285230	301649	267360	250035	235030
5.64149	434598	378877	318666	284515	300082	268453	249753	235889
5.64125	435107	378718	320787	284396	298743	269420	250703	236016
5.64101	436055	378640	322695	283905	298767	269804	251473	235739
5.64076	436377	378348	322128	283429	300176	270327	250619	235548
5.64052	435129	378446	319952	284132	302026	270930	248814	234825
5.64027	433210	379062	318974	285404	303175	270744	247834	233333
5.64003	432651	379210	320072	285394	303262	270208	248244	232684
5.63979	433812	378223	321350	283908	302966	270846	249082	234151
5.63954	434666	376744	321152	282466	302926	272365	249372	235977
5.6393	433811	375714	320035	281686	302715	272327	249062	235541
5.63906	432782	375273	319193	280996	301706	269799	248698	233733
5.63881	433715	375187	318662	280807	300622	267219	248812	234077
5.63857	435783	375515	318084	282298	300871	267193	249522	237234
5.63832	436247	376266	317868	284766	302189	269089	250314	239668
5.63808	434698	377025	318266	285803	302530	270418	250401	238839
5.63784	433684	377427	318390	284715	301010	270312	249615	236612
5.63759	434680	377512	317575	283405	299496	269920	248773	235798
5.63735	435954	377373	316867	283151	300032	270170	248857	236105
5.63711	435621	376993	317520	282936	301868	270784	250022	235821
5.63686	434576	376579	318740	281931	302649	271193	251594	235137
5.63662	434556	376378	318865	281293	301817	271228	252804	235097
5.63637	435038	376139	318310	282100	301076	271016	253248	235023
5.63613	434362	375541	318991	283438	301683	270924	252809	233856
5.63589	432847	375124	320802	284046	302977	271254	251489	232777
5.63564	432327	375693	321337	284253	303765	271512	249487	233607
5.6354	433079	376734	319805	284861	303681	270678	247504	235476
5.63515	433607	376803	318541	285474	302766	268840	246703	235939
5.63491	433388	375859	319245	285279	301045	267651	247807	234835
5.63467	433440	375630	320272	284392	299160	268268	249982	234321
5.63442	433931	376918	319687	283297	298315	269714	251260	235382
5.63418	433657	378160	318703	282109	298831	270338	250692	236960
5.63394	432632	377884	319413	281314	299573	270100	249550	238280
5.63369	432769	377097	320883	281884	299554	270119	249553	239348
5.63345	434681	377508	320672	283612	299318	270563	250442	239269
5.6332	435929	378554	319089	284708	299963	270481	250622	237019
5.63296	434259	378357	318570	284192	301441	269517	249967	234085
5.63272	430938	377077	319400	283288	302724	268463	250202	233398
5.63247	428891	376931	319539	283229	303180	268069	252028	235066
5.63223	428863	378703	318675	283271	302931	268370	253612	236109
5.63199	429524	380379	318869	282429	302183	269226	253140	235246
5.63174	430268	380083	320546	281668	301141	270476	251528	234780
5.6315	431427	378630	321312	282402	300418	271494	250952	236324
5.63125	432333	377986	319930	283862	300619	271556	251521	237754
5.63101	431831	378446	318330	284053	301478	270834	251365	236677
5.63077	430683	378740	318197	282731	302084	270224	249814	234398
5.63052	430928	378259	318550	281513	302000	270030	248424	233704
5.63028	432501	377685	318462	281392	301569	269616	248407	234540
5.63003	433027	377557	319267	281898	301205	268564	248946	234825
5.62979	431683	377490	321683	282526	301046	267468	249080	234431
5.62955	430727	377178	323322	283381	301275	267214	249560	235206
5.6293	431875	377191	321891	284369	301963	267934	251264	237285
5.62906	433489	378067	318986	284986	302547	268936	252957	238233
5.62882	433315	379116	317850	284938	302321	269454	252718	236564
5.62857	432162	379095	318803	284122	301654	269403	251034	234019
5.62833	432454	378038	319714	282435	301788	269496	250252	233310
5.62808	434182	377501	319805	280494	303055	270384	250966	234797
5.62784	434905	378450	320009	279812	304253	271607	251285	236437
5.6276	433532	379683	320297	280971	304349	271956	250348	236506
5.62735	431760	379317	319606	282397	303846	271123	250089	235545
5.62711	431390	377510	318265	282398	303550	270172	251962	235467
5.62687	432093	376397	317857	281675	302928	269900	253993	237005
5.62662	432548	377112	318596	282018	301067	269815	253460	238575
5.62638	432363	378166	319039	283164	298773	269598	251177	238227
5.62613	431980	377570	318519	283217	298084	270231	250386	236335
5.62589	431656	375582	317898	282007	299512	272087	251886	235165
5.62565	431393	374244	317877	281574	301210	273069	253072	235744
5.6254	431321	374694	318325	282802	301426	270984	252050	236714
5.62516	431499	376050	319189	283889	300576	267271	250173	236778
5.62491	431721	376817	320329	283221	300086	265715	249627	236549
5.62467	431921	376506	320741	281913	300148	267317	250623	236885
5.62443	432334	375839	319791	282088	299822	269150	251994	237099
5.62418	432847	375975	318812	283888	298848	268997	252871	236471
5.62394	432737	377469	319460	285631	298157	268307	252716	236057
5.6237	431654	379462	320848	286076	298484	269036	251337	236917
5.62345	430483	380130	320653	285288	299398	270216	249913	237685
5.62321	430482	378572	318821	283917	300008	269995	250403	236396
5.62296	431611	376085	317631	282820	300086	269120	252722	234030
5.62272	432432	374935	318072	282971	300149	269562	254147	233438
5.62248	431897	376005	318820	284545	300676	270879	252934	234852
5.62223	430674	378165	319118	286173	301497	270947	250884	235439
5.62199	430196	379653	319848	286114	301941	269732	250590	233928
5.62175	430760	379467	321065	284327	301551	269344	251686	232710
5.6215	431316	377856	321199	282665	300646	270282	252036	233902
5.62126	431150	376289	319790	282781	300063	270605	251450	235949
5.62101	430920	376527	318547	284314	300297	269462	251646	236260
5.62077	431537	378704	318531	285484	301101	268670	253013	235202
5.62053	432676	380631	318698	285234	301922	269533	254018	234883
5.62028	433210	380137	318495	284359	302353	270542	253872	235311
5.62004	432771	377905	319334	284295	302065	270014	253481	234739
5.61979	432041	376693	321759	285078	300893	268965	253326	233308
5.61955	431638	377765	323573	285159	299357	269213	252494	233265
5.61931	431699	379504	322971	283576	298526	270153	250588	235095
5.61906	432475	379862	321538	281643	298850	269903	248914	236272
5.61882	434211	378770	321685	281571	299588	268766	248767	235147
5.61858	436115	377510	322773	283589	299981	268913	249667	233713
5.61833	436618	376894	322427	285505	300374	270799	250211	234566
5.61809	435330	376947	320557	285397	301341	272428	249910	236783
5.61784	433791	377505	319299	283834	302273	272551	249528	237332
5.6176	433489	378240	319508	282804	302125	272266	250061	235794
5.61736	433955	378576	319825	283111	301310	272595	251733	234955
5.61711	433755	378270	319204	283734	301357	272567	253584	236436
5.61687	432732	377724	318227	283567	302504	271125	254066	238233
5.61662	432039	377396	317724	282899	303133	269321	252593	237829
5.61638	432251	377331	317787	282828	302210	268897	250359	235889
5.61614	432589	377495	318312	283678	300913	269685	249030	235009
5.61589	432219	377866	319141	284540	300814	270167	248924	235848
5.61565	431490	377933	319624	284415	301553	269987	249221	236560
5.61541	431529	376989	319299	283443	301610	270122	249416	235881
5.61516	432913	375381	318932	282645	300672	270800	249445	234826
5.61492	434901	374631	319647	282617	299814	271033	248894	234770
5.61467	435954	375661	321113	282974	299625	270415	247610	235347
5.61443	435239	377543	321848	283170	299550	269793	246847	235278
5.61419	433617	378676	321246	283302	299205	269686	248101	234411
5.61394	432650	378622	320145	283707	299111	269448	250657	233853
5.6137	432657	378174	319433	284187	299699	268673	251988	234432
5.61346	432618	378096	319186	284216	300430	268130	251041	235901
5.61321	432161	378440	319116	283693	300464	268409	249535	237482
5.61297	432326	378770	318868	282961	299737	268788	249316	238457
5.61272	433616	378543	318093	282228	298998	268571	249919	238268
5.61248	434663	377554	317149	281563	299006	268579	249828	236831
5.61224	434180	376316	317297	281342	299818	269860	248990	234994
5.61199	433171	375705	319027	282017	300691	271536	248723	234104
5.61175	433463	376063	320736	283324	300773	271589	249560	234720
5.6115	434698	377056	320561	284341	300152	269721	250409	236022
5.61126	434750	378333	319053	284541	299916	267900	250046	236781
5.61102	432972	379579	318310	284303	300683	267786	248830	236630
5.61077	431116	380070	318748	284149	301492	268957	248465	236060
5.61053	430762	379330	318823	283968	301007	270136	249905	235481
5.61029	431490	378331	318066	283377	299571	270865	251849	234909
5.61004	432053	378692	318059	282513	298915	271205	252158	234531
5.6098	431929	380280	319608	281995	299741	270901	250881	234821
5.60955	431207	381064	321071	282188	300813	269955	250568	235712
5.60931	430192	379961	320865	282877	300869	269322	252678	236285
5.60907	429668	378322	319971	283675	300281	269885	255052	235889
5.60882	430377	377734	320280	284425	300101	271091	254644	235123
5.60858	431788	377958	321595	285036	300430	271584	251788	234929
5.60834	432580	378192	322082	285163	300685	270935	249570	235107
5.60809	432661	378717	321115	284517	300764	269846	249431	234767
5.60785	433279	379650	319967	283533	300911	268916	249839	234058
5.6076	434632	379539	319765	283266	300957	268207	249459	234138
5.60736	435117	377318	320186	284176	300698	267912	249152	235187
5.60712	433911	374668	320418	285335	300639	268339	249992	235856
5.60687	432637	374204	320296	285434	301317	269102	251383	235300
5.60663	433024	375867	320080	284442	302166	269340	252243	234460
5.60638	434252	377316	319844	283527	302169	268970	252466	234474
5.60614	434307	377521	319532	283390	301515	268748	252171	235025
5.6059	432956	377705	319190	283578	301444	268853	251019	235337
5.60565	431557	378668	318856	283641	302369	268536	249335	235587
5.60541	430643	379483	318534	283880	303228	267676	248573	236005
5.60517	429666	379386	318424	284379	302988	267506	249502	235748
5.60492	428873	379020	318790	284348	301846	268872	251007	234379
5.60468	429350	379038	319368	283387	300597	270736	251645	233430
5.60443	430966	379022	319330	282587	299713	271510	251398	234401
5.60419	432073	378564	318321	283217	299455	271190	251008	235991
5.60395	431842	378158	317265	284808	300046	270968	250649	235688
5.6037	431381	378212	317505	285747	301164	271241	250215	233754
5.60346	431756	378190	319051	285456	301901	271368	250015	232883
5.60322	432251	377450	320338	284774	301763	271145	250246	233824
5.60297	431687	376219	320128	284371	301250	271090	250557	234230
5.60273	430489	375296	319063	284083	301104	271160	250813	232682
5.60248	430110	375306	318653	283838	301517	270569	251438	231083
5.60224	430864	376319	319169	283943	302284	269238	252440	231590
5.602	431558	377530	319602	284166	303063	268270	253020	233535
5.60175	431245	377596	319519	283793	303240	268431	252682	235133
5.60151	430276	376208	319640	283024	302438	269145	251765	236247
5.60126	429435	374949	320231	283108	301466	269540	250628	237416
5.60102	428984	375396	320308	284417	301727	269603	249508	237845
5.60078	429045	376815	319265	285484	303168	269700	249356	236652
5.60053	430077	377311	318124	284903	303986	269768	251090	235045
5.60029	432067	376760	318049	283354	303108	269686	253606	235011
5.60005	433700	376587	318584	282673	301713	269796	254469	236462
5.5998	433493	376870	318736	283419	301273	270348	253259	237569
5.59956	431849	376171	318969	284509	301401	270946	252136	237436
5.59931	430860	374569	320382	285048	301094	271140	252203	236710
5.59907	431574	374167	322262	285317	300850	271107	251726	236035
5.59883	432546	375661	322407	285745	301569	271195	249454	235557
5.59858	432016	377004	320159	285940	302287	271305	247246	235609
5.59834	430577	376883	317510	285408	301386	271150	247232	236338
5.5981	430231	377016	316619	284641	299669	270595	248419	236972
5.59785	431327	379002	317495	284598	299657	269418	248614	236832
5.59761	432206	381054	318644	285222	301640	267597	248064	236562
5.59736	431949	380434	318909	285314	303004	266202	248467	236999
5.59712	431579	377685	318133	284228	302163	266868	249588	237518
5.59688	431938	375736	317049	282964	300695	269600	249721	237080
5.59663	432124	375655	316986	282885	300412	272216	248792	236187
5.59639	431217	375915	318635	283780	300625	272942	248308	235992
5.59614	430150	375553	320702	284228	300035	272425	248604	236108
5.5959	430337	375482	321012	283755	299421	272018	248658	235331
5.59566	431417	376367	319503	283370	300228	271480	248402	234028
5.59541	431954	377299	318660	283658	301749	270162	248827	233622
5.59517	431710	377284	320070	283735	301976	269197	249856	234057
5.59493	431559	376588	321999	282953	300678	270067	250311	234093
5.59468	431546	375989	321834	282325	299602	271606	250035	233900
5.59444	430852	375690	319765	282881	299850	271167	250026	234774
5.59419	429691	375478	318253	283605	300806	268826	250502	236190
5.59395	429484	375177	318501	282836	301588	267693	250805	235904
5.59371	430705	374716	319337	281153	301975	269353	251136	233588
5.59346	432048	374311	319427	280751	301810	271542	252281	231724
5.59322	432367	374588	318845	281944	300898	271593	253561	231951
5.59298	432138	375891	318187	282569	299729	270055	253192	233016
5.59273	432209	377590	317673	281501	299228	269254	251025	233470
5.59249	432258	378698	317581	280643	299571	269881	249053	233869
5.59224	431637	379010	318312	282027	300159	270754	248833	234829
5.592	430965	379062	319393	284596	300761	270885	250023	235285
5.59176	431566	379223	319481	285650	301723	270250	251577	234564
5.59151	433483	379409	318117	284538	302996	269245	252671	234108
5.59127	435149	379345	316652	283114	303926	268619	252458	235030
5.59102	435276	378611	316661	282934	304118	269178	250828	235814
5.59078	434342	377018	318053	283693	303762	270532	249459	234805
5.59054	433753	375507	319486	284405	303064	271008	250166	233391
5.59029	433919	375755	320108	284680	302098	269853	252094	233990
5.59005	433824	377952	320054	284501	301208	268484	252634	235990
5.58981	432649	379934	319610	283843	300859	268415	251222	236631
5.58956	431222	379743	318925	282972	301152	269063	249943	235438
5.58932	431083	378250	318505	282398	301962	269055	250092	234859
5.58907	432218	377721	319003	282227	303202	268627	250671	236253
5.58883	432762	378539	320150	282131	304372	268953	250886	237843
5.58859	431487	379111	320679	282115	304479	269860	251438	237494
5.58834	429621	378616	319842	282638	303282	270143	252242	235540
5.5881	429248	377868	318519	283735	301958	269748	251531	233836
5.58786	430551	377434	318110	284717	301539	269806	248869	233384
5.58761	431924	376786	318689	285117	301457	270617	246810	233834
5.58737	432380	375729	319094	285300	300885	271299	247563	234429
5.58712	432390	375100	318807	285612	300549	271433	249779	234721
5.58688	432403	375448	318679	285515	301464	271467	250684	234879
5.58664	432136	376245	319360	284387	302668	271416	250015	235540
5.58639	431680	376886	319992	282917	302391	270702	249669	236773
5.58615	431799	377459	319413	282715	301034	269494	250345	237371
5.5859	432523	378151	318086	284237	300579	268778	250746	236216
5.58566	432808	378817	317618	285869	301215	268850	249941	234281
5.58542	432366	379336	318476	285691	301221	269070	248841	233941
5.58517	432452	379555	319417	283782	300469	269282	249010	235973
5.58493	433757	378972	319445	282035	301113	270076	250816	238453
5.58469	434815	377510	319185	281824	303806	271285	252949	239178
5.58444	433977	376343	319659	282668	305990	271646	253622	238130
5.5842	432064	376621	320629	283364	305475	270596	252522	236887
5.58395	431368	377573	321026	283579	303415	269272	251350	236566
5.58371	432486	377476	320492	283676	301994	269097	251651	237144
5.58347	433824	376413	319609	283633	301308	270175	252551	238040
5.58322	434107	376147	318995	283089	300520	271503	252110	238425
5.58298	433717	377108	318960	282285	300181	272031	250532	237460
5.58274	433348	377643	319789	281954	301048	271325	249839	235202
5.58249	432889	376886	321422	282148	301979	269973	250317	233126
5.58225	432264	376211	322850	282011	301451	269356	250002	232884
5.582	432116	376779	322694	281103	300284	270121	248443	234410
5.58176	432778	377599	320703	280251	300547	271079	247986	235854
5.58152	433363	377398	318213	280502	302324	270848	249765	235676
5.58127	432798	376729	316900	281657	303638	270261	251266	234416
5.58103	431369	376664	317333	282513	303264	271311	250241	234004
5.58078	430482	376857	318793	282436	301823	273676	248576	235406
5.58054	430994	376610	320132	282118	300397	274516	249336	237455
5.5803	432325	376606	320681	282593	299647	272490	251741	238268
5.58005	433208	377670	320576	283869	299932	269830	252379	237427
5.57981	432996	378788	320363	284863	300803	269128	250375	236145
5.57957	432149	378324	320283	284666	300931	269917	248190	235443
5.57932	431602	376686	320088	283606	299968	270122	247737	235093
5.57908	431814	375814	319576	282814	299667	269408	248544	234588
5.57883	432517	376299	318945	282872	301442	269116	249619	234154
5.57859	433239	376831	318383	283296	303746	269767	250498	234072
5.57835	433685	376535	317756	283457	304011	270538	250491	233876
5.5781	433573	376167	317152	283458	302420	270828	249302	233175
5.57786	432723	376619	317234	283718	301233	270788	248442	232616
5.57761	431654	377574	318353	284121	300908	270575	249656	232887
5.57737	431454	378140	319664	284198	299844	270263	251967	233345
5.57713	432413	377901	320017	283972	298077	270118	252630	233027
5.57688	433313	377026	319626	283978	298057	269941	251128	232636
5.57664	432937	376050	319845	284428	300683	268880	249703	233744
5.5764	431823	375707	321110	284857	303298	267088	249742	235973
5.57615	431508	376304	322153	284692	303241	266562	250230	236954
5.57591	432315	377242	321820	283837	301426	268629	250287	235806
5.57566	433093	377738	320791	282701	300633	271386	250483	234831
5.57542	433115	377848	320603	281878	301701	271766	250736	236333
5.57518	432885	378015	321406	281678	303152	269776	249601	239100
5.57493	432856	377941	321767	281786	303674	268375	247037	239871
5.57469	432672	376959	320762	281704	303359	269112	245524	237714
5.57445	432212	375432	319366	281673	302822	270283	246735	235057
5.5742	432164	374654	319245	282504	302295	270071	249018	234311
5.57396	432800	375168	320637	284094	301594	269169	249906	235123
5.57371	433234	376168	322066	285015	300540	269046	249416	235624
5.57347	432753	376773	322088	284448	299500	269498	249139	235168
5.57323	431995	376935	320795	283664	299403	269529	249584	234713
5.57298	431865	376822	319428	284275	300578	269332	250272	234995
5.57274	432089	376328	318989	285747	301818	269690	251190	235495
5.57249	431898	375692	319571	286256	301621	270273	252227	235461
5.57225	431511	375693	320675	285578	300228	270121	252234	235160
5.57201	431709	376573	321615	285185	299191	269309	250507	235427
5.57176	432344	377448	321794	285551	299084	268745	248409	236245
5.57152	432466	377434	321187	285511	299208	268689	247728	236594
5.57128	431798	376811	320546	284696	299533	268785	248222	235965
5.57103	431011	376411	320573	284420	300906	269210	248506	235295
5.57079	430573	376392	320907	285221	302890	270383	248578	235739
5.57054	430327	376381	320641	285546	303545	271660	249464	236960
5.5703	430258	376421	319808	284246	302311	271774	250910	237555
5.57006	430706	376863	319437	282666	301175	270756	251512	236993
5.56981	431579	377471	319928	282606	301743	270065	250946	236117
5.56957	432181	377543	320439	283560	302918	270424	250177	235664
5.56933	432156	377038	320334	283805	302992	270827	249562	235391
5.56908	431994	376740	320110	283232	302396	270352	248640	235093
5.56884	432257	377066	320110	283227	302555	269794	247756	235350
5.56859	432722	377483	319525	284323	303223	270425	247950	236417
5.56835	432608	377558	317849	285650	302949	271898	249020	237211
5.56811	431510	377813	316382	286367	301534	272653	249587	236539
5.56786	430010	378807	316735	286227	300337	272147	249405	234951
5.56762	429390	379934	318437	285148	300456	271472	249709	234305
5.56737	430462	380113	319586	283622	301813	271603	250842	235519
5.56713	432474	379365	319499	283052	303517	272036	251509	237616
5.56689	433638	378660	319105	284191	304155	271705	251125	239024
5.56664	433108	378305	318924	285703	302620	270571	250919	239078
5.5664	431910	377697	318490	285810	299793	269552	251637	238126
5.56616	431398	376818	317911	284897	298351	269127	252013	236878
5.56591	431476	376626	318152	284709	299538	268802	250894	235963
5.56567	431220	377408	319234	285389	301208	268172	249277	235692
5.56542	430640	378053	319779	285413	300732	267835	248683	235933
5.56518	430584	377784	319115	284458	298747	268591	248910	236300
5.56494	431215	377390	318427	284062	297905	269996	249077	236435
5.56469	431849	377653	318945	284973	298756	270556	249552	235991
5.56445	432211	377795	320159	285943	299427	269628	250900	234752
5.56421	432586	376949	320769	285951	299129	268363	252014	233211
5.56396	432757	376084	320435	285627	299298	268148	251621	232629
5.56372	432156	376587	319785	285453	300712	268749	250898	233720
5.56347	431253	377735	319522	284544	301856	268940	252059	235453
5.56323	431422	377708	320152	282679	301299	268570	254551	236073
5.56299	432958	376657	321663	281811	299979	268656	255325	235331
5.56274	434487	376437	322929	283613	299802	269373	253294	234733
5.5625	434844	377360	322529	286688	301063	269519	250976	235319
5.56225	434351	377641	320790	288249	302415	268647	250742	236269
5.56201	433729	376474	319772	287810	302753	268319	251696	236352
5.56177	432992	375263	320485	287186	302198	269978	251753	235819
5.56152	432148	375147	321511	287251	301590	272543	250958	235775
5.56128	431800	375542	321324	286929	301621	273620	250841	236226
5.56104	432147	375979	320471	285556	302278	272585	251597	236004
5.56079	432410	377022	320153	284127	302898	271013	251883	234693
5.56055	432125	378281	320074	283505	302993	270312	251024	233467
5.5603	432059	377967	319369	283091	302931	270446	249817	233566
5.56006	432879	375972	318498	282301	303283	270946	249168	234728
5.55982	433874	375029	318417	281920	303696	271699	249139	235749
5.55957	434033	376819	318787	282722	303242	272441	249443	236075
5.55933	433544	379044	318792	283795	301925	272710	250005	236102
5.55909	433165	378757	318868	283734	301022	272571	250879	236191
5.55884	432922	376753	319704	282881	301617	272379	252059	236227
5.5586	432539	375961	320343	282814	303312	271880	253337	236225
5.55835	432359	376927	319472	283825	304555	270803	254147	236573
5.55811	432662	377832	317992	284495	304001	270165	253980	237258
5.55787	432842	378021	318008	284020	301739	271206	253170	237446
5.55762	432500	378454	319553	283453	299517	272959	252556	236465
5.55738	432518	379081	320675	283948	299290	272991	252073	234893
5.55713	433606	378696	320661	284977	301025	271011	250706	234001
5.55689	434594	377422	320736	285304	302521	269470	248459	234301
5.55665	433897	376724	321495	284901	302126	269712	247060	235299
5.5564	432138	376835	322142	284745	300834	270029	247599	236475
5.55616	431412	376585	322594	285144	300662	268925	248672	237575
5.55592	432260	375959	323726	285392	301753	267784	248458	237872
5.55567	433334	376323	324962	284988	302582	268218	247673	236420
5.55543	433940	377728	324343	284270	302425	269070	248427	233700
5.55518	434775	378442	321961	283872	301899	268659	250674	231988
5.55494	435850	377822	320579	284271	301427	268068	252068	233026
5.5547	435923	377444	321441	285658	301031	269224	251478	235879
5.55445	434795	378478	322168	287447	301477	271229	250498	238093
5.55421	434227	379903	320663	288177	303518	271846	250866	238480
5.55397	435374	380275	318622	287003	305831	271429	252198	237658
5.55372	436842	379644	318720	285162	305941	271842	253185	236370
5.55348	436658	378899	320389	284758	303763	272435	253534	234784
5.55323	435036	378603	321172	286013	302084	271072	253659	233404
5.55299	433823	379065	320790	287053	302640	268787	253545	233064
5.55275	433948	380144	320882	286644	303858	269021	252941	233635
5.5525	434686	380652	321617	285650	303685	271814	251992	234029
5.55226	435025	379498	321504	285234	302644	273196	251009	233955
5.55201	434719	377641	320293	285208	302351	271551	250248	234361
5.55177	434187	377092	319425	285085	302674	270165	250242	235565
5.55153	434054	377835	319608	285294	302415	271495	251402	236380
5.55128	434576	377962	320233	286033	301697	273156	253015	236005
5.55104	435188	377166	321135	286142	301628	272440	253728	235432
5.5508	435089	377399	322633	284753	302215	271087	253402	235814
5.55055	434447	379221	323789	283187	302491	271914	253160	236620
5.55031	434214	380339	323061	283454	302338	273656	253223	236812
5.55006	434490	379301	321075	285350	302497	273259	252398	236781
5.54982	434184	377995	320367	286727	302987	271278	250553	237368
5.54958	432906	378489	321681	286429	303079	270772	249687	237797
5.54933	431971	379689	322849	285359	302807	272013	251042	236661
5.54909	432497	379507	322319	284673	303010	272402	252742	234612
5.54885	433565	378406	321529	284528	303776	271175	252234	233931
5.5486	433551	378207	322300	284826	304149	270309	249949	235243
5.54836	432555	378848	323806	285675	303661	270672	248463	236658
5.54811	432103	379004	324000	286648	303033	270824	248767	236658
5.54787	432868	378812	322770	286821	303013	270177	249546	235935
5.54763	434051	379331	321723	286103	303399	270119	249771	235630
5.54738	434831	380073	321611	285512	303558	271087	249830	235558
5.54714	435149	379762	321757	285701	303261	271362	250030	235282
5.54689	435036	379023	321700	286141	302754	270058	249962	235370
5.54665	434372	379629	321839	286236	302543	268935	249728	236154
5.54641	433535	381250	322495	286257	303172	269798	250080	236481
5.54616	433386	381634	323449	286620	304640	271888	250893	235308
5.54592	434320	380261	324410	287069	305983	273237	251061	233707
5.54568	435906	379249	325071	287273	306063	273211	250367	233638
5.54543	437448	379958	324912	287554	304920	272481	249916	235210
5.54519	438296	381050	323845	288310	303846	271672	250169	236761
5.54494	437841	381010	322864	289151	303882	271227	250128	237404
5.5447	436076	380630	323069	289218	304654	271668	249326	237896
5.54446	434107	381464	324084	288210	304904	272885	249050	238823
5.54421	433233	383085	324369	286707	303968	273745	250344	239375
5.54397	433515	383542	323213	285649	302517	273299	251993	238517
5.54373	434068	382086	321630	285658	301819	272003	252040	236494
5.54348	434564	380140	321044	286602	302365	271144	250606	234592
5.54324	435293	379481	321731	287661	303464	271373	249678	233894
5.54299	435816	380238	322827	288030	304351	272167	250335	234540
5.54275	435100	381005	323406	287643	305192	272508	251583	235735
5.54251	433511	380688	323284	287033	306362	271963	252050	236358
5.54226	433117	379846	322998	286626	307255	271244	251640	235973
5.54202	434913	379912	323110	286472	306959	271413	251085	235331
5.54177	436926	381289	323421	286436	305930	272290	250737	235452
5.54153	436556	382836	323098	286304	305468	272350	250492	236316
5.54129	434125	383352	321851	285939	305438	270895	250400	236975
5.54104	432431	382797	320648	285745	304358	269431	250608	236827
5.5408	432945	381746	320695	286526	302381	269703	250806	236121
5.54056	434154	380549	321919	288283	301993	271139	250403	235289
5.54031	434154	379616	323120	289625	304297	271769	249502	234587
5.54007	433329	379600	323494	289236	306561	271162	249143	234380
5.53982	433370	380457	323275	287565	305703	270656	250069	234868
5.53958	434553	381053	322872	286169	302738	270980	251566	235404
5.53934	435396	380582	322291	285735	301136	271526	252257	235063
5.53909	434826	379658	321702	285786	301665	271928	251889	234272
5.53885	433518	379247	321730	286037	301923	272432	251491	234778
5.5386	432851	379365	322574	286735	300833	272574	251663	237303
5.53836	433388	379682	323440	287665	300307	271529	251806	240134
5.53812	434680	380346	323471	288022	301581	270125	251495	241031
5.53787	435952	381134	322849	287519	302856	270333	251460	239861
5.53763	436607	380970	322350	286675	302278	272121	252282	238249
5.53739	436592	379683	322137	285950	301026	272973	253141	237131
5.53714	436524	379078	321704	285473	301290	271571	253159	236095
5.5369	436946	380542	320820	285501	302676	269870	253134	235077
5.53665	437251	382638	319846	286108	303000	270118	254277	235073
5.53641	436167	383043	319189	286553	301930	271669	255708	236415
5.53617	433774	381890	319084	286117	301467	272502	255270	237571
5.53592	432071	380943	319767	285341	302665	272377	252954	236909
5.53568	432624	380331	321113	285206	303931	272489	251454	235066
5.53544	434451	378836	322153	285420	303453	273015	252479	234306
5.53519	435429	376983	321935	285106	301970	273089	254304	235600
5.53495	435190	376742	321003	284808	301818	272669	254271	237470
5.5347	435100	377987	320976	285810	303647	272544	252460	237954
5.53446	435671	378347	322295	287522	305402	272668	251317	236774
5.53422	435847	377262	323529	287835	304950	272211	252270	235132
5.53397	435101	377073	323545	286414	302842	271289	254207	234171
5.53373	434456	378843	323101	285250	301525	271096	255229	234224
5.53348	434648	380089	323190	285381	302119	272042	254767	234955
5.53324	434801	378621	323061	285563	303150	273043	253728	235536
5.533	433978	376199	321641	285141	302832	273169	253151	235169
5.53275	432851	375948	320039	285479	301465	272991	253007	234119
5.53251	432644	377911	320376	287047	300691	273598	252250	233804
5.53227	433360	379612	322274	287737	301155	274906	250232	235069
5.53202	434211	379828	322935	286183	302059	275723	247999	236758
5.53178	434927	379371	321215	284405	302614	275333	247523	236985
5.53153	435434	378862	319260	284614	302788	274372	249361	235643
5.53129	435092	378017	319068	285451	302825	273835	251817	234595
5.53105	433718	376933	319657	284353	302986	273616	252940	235275
5.5308	432725	376220	319379	282143	303544	272723	252664	237086
5.53056	433593	375915	319029	281898	304152	271069	252277	238425
5.53032	435534	375688	320281	283996	303682	270163	252436	238472
5.53007	436343	375923	322286	285606	301865	271219	252748	237602
5.52983	435476	377220	322600	285054	300456	273195	252967	236734
5.52958	434626	379004	321014	283755	301155	273885	253459	236532
5.52934	435031	379986	319828	283407	302817	272765	254254	236761
5.5291	435898	379888	320213	283887	302838	271436	254518	236429
5.52885	436050	379503	320809	284541	301223	271131	253495	235198
5.52861	435618	379250	320470	285337	300805	271260	251648	234376
5.52836	435217	378943	320065	285975	302799	270984	250419	235428
5.52812	434693	378827	320526	285733	304729	270814	250820	237614
5.52788	433792	379475	321125	284932	304174	271609	252397	238549
5.52763	433187	380526	321051	284902	302313	272885	253702	237353
5.52739	433571	380735	321011	285832	301737	273332	253740	235764
5.52715	434240	379557	321758	286230	302433	272616	252731	235633
5.5269	433823	377805	322364	285224	302457	271706	251432	236779
5.52666	432322	376617	321713	283913	301581	271545	250268	238023
5.52641	431327	376538	320670	283635	301645	272026	249552	238831
5.52617	431897	377530	320867	284158	303347	272302	249863	239025
5.52593	433088	378969	321911	284438	305008	271793	251211	238381
5.52568	433174	379722	321796	284137	305108	270891	252229	237591
5.52544	431937	379219	319997	283611	304326	270561	251578	238192
5.5252	430950	378368	318306	283191	304176	271027	250088	240285
5.52495	431453	378361	318250	283067	304773	271234	249994	241705
5.52471	432653	378738	319281	283271	304961	270327	251758	240824
5.52446	432854	377981	320122	283380	304135	269173	253279	238726
5.52422	431949	376104	320542	282867	303050	269244	252928	237156
5.52398	431651	375007	320899	281959	302700	270271	251706	235971
5.52373	432900	375694	321021	281477	302888	270634	251297	234520
5.52349	434244	376696	320660	281761	302478	270088	251556	233865
5.52324	433850	376284	320361	282417	301222	270162	251425	235092
5.523	432304	375022	320718	283044	300617	271279	251085	236681
5.52276	431839	374749	321112	283441	302020	271578	251392	236360
5.52251	433034	375801	320391	283311	304289	269879	252037	234744
5.52227	433992	376753	318787	282674	304768	268042	252079	234290
5.52203	433228	376662	317938	282343	302811	268502	251653	235289
5.52178	431806	376156	318642	283042	300711	270684	251450	235994
5.52154	431624	376133	319657	284351	300443	271942	251113	236314
5.52129	432748	376534	319507	285433	301217	271440	250036	237915
5.52105	433720	376894	318618	286175	301430	270985	249183	240442
5.52081	433832	377302	318568	286513	301411	271984	249958	241198
5.52056	433668	378141	319664	285601	302352	273427	251553	239514
5.52032	433562	379237	320610	283396	303676	273544	251775	238149
5.52008	432914	379846	320601	282060	303702	272239	250515	238986
5.51983	431452	379468	320387	283421	302450	270997	249945	240249
5.51959	430209	378395	320727	285690	301656	270875	250878	239656
5.51934	430460	377420	321000	285515	302071	271336	251513	237795
5.5191	432038	377115	320301	283042	302682	271191	250655	236520
5.51886	433365	377383	319109	281810	302739	270369	249667	236151
5.51861	433175	377666	318709	283337	302701	270163	249928	236096
5.51837	431818	377583	319368	285175	302750	271399	250626	236473
5.51812	430735	377267	320174	285221	302132	272968	250695	237377
5.51788	430877	376990	320482	284515	300719	273118	250860	238012
5.51764	431905	376702	320544	284268	299805	271892	251828	238008
5.51739	432884	376240	320750	283422	300449	271037	252335	238124
5.51715	433336	375839	321151	281381	302022	271465	251266	238581
[truncated: 14,428 more rows]

## Sheet: Fig. 5b
0	0	0	0
-0.0012	0	-0.0014	0
-0.0009	0	-0.0009	0
-0.0002	0	-0.0001	0
0.0009	0	0.0013	0
0.0063	0	0.0069	0
0.009	0	0.0093	26.3
0.0105	0	0.0109	26.3
0.0122	0	0.0125	26.4
0.014	0	0.0145	26.4
0.0158	0	0.0161	26.4
0.0174	0	0.0178	26.4
0.0191	0	0.0193	26.5
0.0206	0	0.021	26.5
0.0224	0	0.0227	26.5
0.0241	0	0.0245	26.6
0.0258	0	0.0261	26.6
0.0275	0	0.0278	26.6
0.0291	0	0.0295	26.6
0.0308	0	0.0311	26.7
0.0324	0	0.0328	26.7
0.034	0	0.0344	26.7
0.0357	0	0.036	26.8
0.0373	0	0.0376	26.8
0.0389	0	0.0392	26.8
0.0405	0	0.0408	26.8
0.0422	0	0.0426	26.9
0.044	0	0.0444	26.9
0.0458	0	0.0462	26.9
0.0475	0	0.0477	26.9
0.049	0	0.0493	27
0.0506	0	0.0509	27
0.0521	0	0.0525	27
0.0538	0	0.0542	27
0.0555	0	0.0558	27.1
0.0572	0	0.0575	27.1
0.0589	26.1	0.0592	27.1
0.0599	26.6	0.0609	27.1
0.0616	26.2	0.0626	27.1
0.0632	26.1	0.064	27.2
0.0645	25.9	0.0655	27.2
0.0665	26.1	0.0675	27.2
0.0682	25.9	0.0691	27.2
0.0698	25.9	0.0708	27.3
0.0716	26	0.0725	27.1
0.0732	26.1	0.0743	26.9
0.075	25.9	0.0761	27.1
0.0768	25.9	0.0779	26.9
0.0785	26	0.0794	27.2
0.08	26	0.0808	27.1
0.0815	25.9	0.0826	27.2
0.0833	25.9	0.0845	27.2
0.0852	26.2	0.0862	27.4
0.0869	25.9	0.0878	27.3
0.0885	25.9	0.0895	27.5
0.0902	26.1	0.0911	27.5
0.0918	26	0.0928	27.5
0.0934	26	0.0944	27.6
0.0951	26.1	0.096	27.6
0.0966	26.1	0.0975	27.7
0.0982	26	0.0992	27.7
0.0999	26.2	0.1009	27.8
0.1015	26.2	0.1025	27.8
0.1032	26.1	0.1042	27.9
0.1049	26.3	0.106	27.9
0.1067	26.2	0.1078	28
0.1086	26.2	0.1094	28
0.1101	26.4	0.111	28
0.1116	26.2	0.1124	28.1
0.1131	26.5	0.1142	28.1
0.115	26.4	0.116	28.2
0.1167	26.5	0.1177	28.2
0.1183	26.5	0.1193	28.2
0.1201	26.5	0.121	28.3
0.1218	26.7	0.1227	28.4
0.1234	26.6	0.1244	28.4
0.125	26.7	0.1259	28.5
0.1264	26.7	0.1273	28.5
0.128	26.8	0.1291	28.6
0.1298	26.8	0.1309	28.6
0.1316	26.9	0.1325	28.7
0.1332	26.9	0.1342	28.7
0.1349	27	0.1359	28.8
0.1367	27.1	0.1378	28.9
0.1386	27.1	0.1396	28.9
0.1401	27.2	0.141	29
0.1418	27.2	0.1427	29
0.1434	27.3	0.1443	29.1
0.1451	27.3	0.146	29.2
0.1468	27.4	0.1478	29.3
0.1485	27.5	0.1495	29.3
0.1502	27.4	0.1511	29.4
0.1518	27.6	0.1528	29.5
0.1535	27.6	0.1544	29.5
0.1551	27.6	0.1561	29.6
0.1568	27.7	0.1577	29.7
0.1584	27.7	0.1593	29.7
0.16	27.9	0.1609	29.8
0.1617	27.9	0.1625	29.9
0.1633	27.9	0.1641	30
0.1649	28	0.1659	30.1
0.1666	28.1	0.1677	30.1
0.1683	28.1	0.1695	30.3
0.1703	28.3	0.1712	30.3
0.1718	28.3	0.1727	30.4
0.1733	28.4	0.1743	30.5
0.1749	28.5	0.1757	30.5
0.1764	28.6	0.1775	30.7
0.1783	28.7	0.1793	30.7
0.18	28.8	0.181	30.8
0.1817	28.9	0.1826	30.9
0.1834	29	0.1843	31
0.185	29.1	0.1859	31.1
0.1866	29.2	0.1875	31.2
0.1881	29.3	0.1891	31.3
0.1898	29.4	0.1907	31.4
0.1915	29.6	0.1925	31.5
0.1932	29.7	0.1942	31.6
0.1949	29.8	0.1959	31.7
0.1966	29.9	0.1976	31.8
0.1983	30.1	0.1995	31.9
0.2003	30.2	0.2013	32
0.2019	30.3	0.2027	32
0.2034	30.5	0.2042	32.1
0.205	30.6	0.2059	32.2
0.2067	30.7	0.2077	32.3
0.2085	30.9	0.2095	32.4
0.2102	31	0.2112	32.5
0.2118	31.2	0.2128	32.6
0.2135	31.3	0.2145	32.7
0.2151	31.5	0.2161	32.8
0.2168	31.6	0.2178	32.9
0.2184	31.8	0.2194	33
0.22	31.9	0.2209	33.1
0.2216	32	0.2225	33.2
0.2232	32.2	0.2242	33.3
0.2249	32.3	0.2258	33.4
0.2265	32.5	0.2276	33.5
0.2283	32.6	0.2293	33.5
0.23	32.8	0.2311	33.7
0.232	33	0.2329	33.7
0.2335	33.1	0.2344	33.8
0.235	33.2	0.236	33.9
0.2366	33.3	0.2376	34
0.2381	33.4	0.2391	34
0.2399	33.5	0.2409	34.1
0.2417	33.7	0.2427	34.2
0.2434	33.8	0.2444	34.3
0.2451	33.9	0.2461	34.4
0.2468	34	0.2477	34.4
0.2484	34.1	0.2493	34.5
0.2499	34.2	0.2507	34.6
0.2514	34.3	0.2523	34.6
0.2531	34.4	0.2541	34.7
0.2549	34.5	0.2559	34.7
0.2566	34.6	0.2575	34.8
0.2583	34.6	0.2592	34.9
0.26	34.7	0.2611	34.9
0.2619	34.8	0.2629	35
0.2636	34.9	0.2644	35.1
0.2651	35	0.2659	35.1
0.2664	35	0.2675	35.2
0.2684	35.1	0.2696	35.2
0.2703	35.2	0.2712	35.3
0.2718	35.2	0.2728	35.3
0.2735	35.3	0.2745	35.3
0.2752	35.4	0.2761	35.3
0.2768	35.4	0.2778	35.4
0.2785	35.5	0.2794	35.4
0.2801	35.5	0.281	35.4
0.2816	35.6	0.2826	35.5
0.2832	35.6	0.2842	35.5
0.2849	35.7	0.2859	35.5
0.2866	35.7	0.2875	35.5
0.2882	35.7	0.2892	35.6
0.29	35.7	0.291	35.6
0.2917	35.8	0.2929	35.6
0.2936	35.8	0.2945	35.7
0.2951	35.8	0.296	35.7
0.2967	35.8	0.2976	35.7
0.2984	35.9	0.2993	35.8
0.3	35.9	0.3007	35.7
0.3015	36.1	0.3025	35.8
0.3033	36.2	0.3042	35.9
0.305	36.4	0.306	36
0.3068	36.4	0.3077	36.1
0.3085	36.5	0.3094	36.2
0.3101	36.6	0.311	36.3
0.3115	36.7	0.3124	36.3
0.313	36.8	0.3139	36.4
0.3148	36.9	0.3157	36.5
0.3165	36.9	0.3175	36.6
0.3182	37	0.3192	36.6
0.3199	37	0.3209	36.6
0.3216	37	0.3227	36.6
0.3235	37.1	0.3246	36.7
0.3252	37.1	0.326	36.7
0.3267	37.1	0.3276	36.8
0.3282	37.2	0.3292	36.8
0.3299	37.2	0.331	36.9
0.3316	37.3	0.3328	36.9
0.3334	37.3	0.3345	36.9
0.3351	37.3	0.3361	36.9
0.3368	37.4	0.3378	36.9
0.3385	37.4	0.3394	36.9
0.3401	37.4	0.3411	37
0.3418	37.5	0.3427	37
0.3434	37.5	0.3443	37
0.345	37.5	0.3459	37
0.3466	37.6	0.3475	37.1
0.3482	37.6	0.3492	37.1
0.3498	37.6	0.3509	37.1
0.3516	37.6	0.3527	37.2
0.3534	37.7	0.3545	37.2
0.3553	37.7	0.3561	37.2
0.3568	37.7	0.3577	37.2
0.3584	37.7	0.3593	37.3
0.36	37.8	0.3609	37.3
0.3616	37.8	0.3624	37.3
0.3631	37.8	0.3641	37.3
0.3649	37.8	0.3659	37.3
0.3667	37.9	0.3676	37.3
0.3684	37.9	0.3694	37.4
0.3702	37.9	0.3711	37.4
0.3718	37.9	0.3727	37.4
0.3733	37.9	0.3742	37.5
0.3749	38	0.3757	37.5
0.3764	38	0.3774	37.5
0.3782	38	0.3791	37.6
0.3799	38	0.3808	37.6
0.3817	38.1	0.3826	37.6
0.3836	38.1	0.3844	37.6
0.3852	38.1	0.3862	37.7
0.3869	38.1	0.3878	37.7
0.3885	38.1	0.3891	37.7
0.3897	38.2	0.3909	37.7
0.3918	38.2	0.3931	37.7
0.3937	38.2	0.3945	37.8
0.3951	38.2	0.396	37.8
0.3968	38.2	0.3978	37.8
0.3985	38.2	0.3995	37.8
0.4002	38.3	0.4011	37.8
0.4018	38.3	0.4027	37.9
0.4034	38.3	0.4042	37.9
0.405	38.3	0.4058	37.9
0.4065	38.3	0.4075	37.9
0.4082	38.4	0.4092	37.9
0.4099	38.4	0.4108	38
0.4115	38.4	0.4125	38
0.4133	38.4	0.4142	38
0.415	38.4	0.4159	38
0.4169	38.5	0.4177	38
0.4184	38.5	0.4194	38
0.42	38.5	0.421	38
0.4217	38.5	0.4226	38
0.4233	38.5	0.424	38
0.4248	38.6	0.4258	38
0.4266	38.6	0.4277	38.1
0.4284	38.6	0.4295	38.1
0.4301	38.7	0.4311	38.1
0.4318	38.7	0.4327	38.1
0.4334	38.7	0.4343	38.1
0.435	38.8	0.4358	38.1
0.4364	38.8	0.4372	38.1
0.438	38.8	0.4391	38.1
0.4398	38.9	0.4408	38.1
0.4415	38.9	0.4425	38.1
0.4432	39	0.4442	38.1
0.445	39	0.446	38.2
0.4468	39	0.4479	38.2
0.4485	39	0.4494	38.2
0.4501	39.1	0.4511	38.2
0.4517	39.1	0.4527	38.2
0.4534	39.1	0.4545	38.3
0.4552	39.2	0.4561	38.3
0.4568	39.2	0.4578	38.3
0.4585	39.2	0.4595	38.4
0.4602	39.3	0.4612	38.4
0.4619	39.3	0.4628	38.4
0.4635	39.3	0.4644	38.4
0.4651	39.3	0.4661	38.5
0.4668	39.4	0.4677	38.5
0.4684	39.4	0.4693	38.5
0.47	39.5	0.471	38.5
0.4716	39.5	0.4726	38.6
0.4732	39.5	0.4742	38.6
0.4749	39.6	0.476	38.6
0.4768	39.6	0.4778	38.6
0.4785	39.7	0.4795	38.7
0.4801	39.7	0.4811	38.7
0.4818	39.7	0.4827	38.7
0.4834	39.8	0.4844	38.7
0.4849	39.8	0.4857	38.7
0.4864	39.9	0.4875	38.8
0.4883	39.9	0.4893	38.8
0.49	40	0.491	38.8
0.4918	40.1	0.4928	38.8
0.4935	40.2	0.4944	38.8
0.4951	40.2	0.4961	38.8
0.4967	40.3	0.4976	38.8
0.4982	40.3	0.499	38.9
0.4997	40.4	0.5006	38.9
0.5013	40.5	0.5024	38.9
0.5032	40.5	0.5042	38.9
0.5049	40.6	0.5059	38.9
0.5066	40.7	0.5077	38.9
0.5084	40.8	0.5096	38.9
0.5102	40.9	0.5111	38.9
0.5118	41	0.5128	39
0.5134	41.1	0.5144	39
0.5151	41.2	0.5161	39
0.5168	41.2	0.5178	39
0.5185	41.3	0.5195	39.1
0.5202	41.3	0.5211	39.1
0.5218	41.4	0.5228	39.2
0.5235	41.5	0.5245	39.2
0.5251	41.6	0.526	39.2
0.5268	41.7	0.5276	39.3
0.5284	41.7	0.5292	39.3
0.53	41.8	0.5308	39.4
0.5317	41.8	0.5326	39.4
0.5333	41.9	0.5343	39.5
0.5348	42	0.5358	39.5
0.5366	42	0.5376	39.6
0.5384	42.2	0.5395	39.7
0.5402	42.2	0.5411	39.7
0.5418	42.3	0.5428	39.8
0.5435	42.4	0.5444	39.8
0.5451	42.5	0.546	39.9
0.5466	42.6	0.5474	39.9
0.5481	42.6	0.5491	40
0.5499	42.8	0.551	40
0.5517	42.8	0.5527	40.1
0.5535	42.9	0.5545	40.1
0.5552	43	0.5561	40.2
0.5568	43.1	0.5577	40.2
0.5584	43.2	0.5592	40.3
0.5598	43.1	0.5607	40.3
0.5614	43.3	0.5623	40.3
0.5631	43.4	0.5641	40.4
0.5648	43.5	0.5659	40.4
0.5666	43.5	0.5676	40.4
0.5683	43.6	0.5693	40.5
0.5701	43.7	0.5712	40.5
0.5719	43.8	0.5728	40.6
0.5735	43.9	0.5745	40.6
0.5751	44	0.576	40.6
0.5768	44.1	0.5777	40.7
0.5785	44.2	0.5794	40.7
0.5802	44.3	0.5811	40.8
0.5818	44.4	0.5827	40.8
0.5835	44.5	0.5843	40.9
0.5852	44.6	0.5861	40.9
0.5868	44.7	0.5878	41
0.5884	44.8	0.5894	41.1
0.5901	45	0.591	41.1
0.5917	45.1	0.5926	41.2
0.5933	45.2	0.5942	41.2
0.5949	45.3	0.5958	41.3
0.5965	45.4	0.5975	41.4
0.5983	45.6	0.5993	41.4
0.6001	45.7	0.6012	41.5
0.6019	45.8	0.6028	41.6
0.6035	45.9	0.6045	41.6
0.6052	46.1	0.6061	41.7
0.6068	46.2	0.6077	41.8
0.6084	46.3	0.6091	41.8
0.6098	46.4	0.6107	41.9
0.6116	46.5	0.6126	42
0.6134	46.6	0.6144	42.1
0.6151	46.8	0.6161	42.1
0.6169	46.9	0.6178	42.2
0.6184	47	0.6193	42.3
0.62	47.1	0.6209	42.3
0.6215	47.1	0.6224	42.4
0.6231	47.2	0.6241	42.5
0.6247	47.3	0.6257	42.5
0.6265	47.4	0.6276	42.6
0.6283	47.6	0.6294	42.7
0.6301	47.7	0.6312	42.7
0.6319	47.8	0.6328	42.8
0.6336	47.9	0.6345	42.9
0.6352	48	0.6362	43
0.6368	48.1	0.6376	43
0.6383	48.2	0.6392	43.1
0.64	48.3	0.6409	43.2
0.6417	48.4	0.6427	43.3
0.6435	48.5	0.6445	43.3
0.6452	48.6	0.6461	43.4
0.6468	48.7	0.6478	43.5
0.6485	48.8	0.6494	43.6
0.6501	48.9	0.6511	43.7
0.6517	49	0.6527	43.7
0.6533	49.1	0.6543	43.8
0.6549	49.2	0.6559	43.9
0.6565	49.3	0.6575	44
0.6582	49.4	0.6592	44.1
0.6599	49.5	0.661	44.2
0.6618	49.6	0.6628	44.3
0.6636	49.7	0.6645	44.3
0.6651	49.8	0.6661	44.4
0.6668	49.9	0.6678	44.5
0.6685	50	0.6694	44.6
0.6701	50.1	0.6709	44.7
0.6715	50.2	0.6724	44.7
0.6732	50.3	0.6742	44.8
0.6749	50.4	0.6759	44.9
0.6766	50.5	0.6776	45
0.6784	50.6	0.6794	45.1
0.6801	50.7	0.6811	45.2
0.6817	50.7	0.6827	45.3
0.6833	50.8	0.6842	45.3
0.6848	50.9	0.6857	45.4
0.6863	51	0.6873	45.5
0.6881	51.1	0.6892	45.6
0.6899	51.2	0.691	45.7
0.6916	51.3	0.6927	45.8
0.6934	51.4	0.6946	45.9
0.6953	51.5	0.6961	45.9
0.6968	51.6	0.6979	46
0.6985	51.7	0.6995	46.1
0.7	51.7	0.701	46.2
0.7016	51.8	0.7027	46.2
0.7034	51.9	0.7044	46.3
0.7051	52	0.7061	46.4
0.7067	52.1	0.7078	46.5
0.7085	52.2	0.7095	46.6
0.7102	52.2	0.7111	46.7
0.7118	52.3	0.7127	46.7
0.7134	52.4	0.7143	46.8
0.715	52.4	0.7159	46.9
0.7166	52.5	0.7175	46.9
0.7183	52.6	0.7192	47
0.7199	52.7	0.7208	47.1
0.7216	52.7	0.7226	47.2
0.7233	52.9	0.7243	47.3
0.7251	52.9	0.7261	47.4
0.7269	53	0.7278	47.4
0.7284	53.1	0.7294	47.5
0.73	53.1	0.731	47.6
0.7315	53.2	0.7322	47.6
0.733	53.3	0.7341	47.7
0.735	53.4	0.736	47.8
0.7368	53.4	0.7377	47.9
0.7385	53.5	0.7395	48
0.7401	53.6	0.7412	48.1
0.7418	53.7	0.7427	48.1
0.7434	53.7	0.7443	48.2
0.745	53.8	0.7459	48.3
0.7465	53.8	0.7474	48.3
0.748	53.9	0.7489	48.4
0.7497	54	0.7509	48.5
0.7516	54.1	0.7527	48.6
0.7533	54.1	0.7544	48.7
0.7551	54.2	0.7563	48.8
0.7569	54.3	0.7579	48.8
0.7585	54.4	0.7595	48.9
0.7602	54.4	0.761	49
0.7616	54.5	0.7625	49
0.7633	54.5	0.7642	49.1
0.765	54.6	0.766	49.2
0.7668	54.7	0.7678	49.3
0.7685	54.7	0.7695	49.4
0.7702	54.8	0.7712	49.4
0.7718	54.9	0.7728	49.5
0.7735	54.9	0.7744	49.6
0.7751	55	0.776	49.7
0.7767	55	0.7777	49.7
0.7783	55.1	0.7793	49.8
0.7799	55.2	0.781	49.9
0.7816	55.2	0.7826	49.9
0.7832	55.3	0.7843	50
0.785	55.3	0.786	50.1
0.7868	55.4	0.7877	50.2
0.7884	55.5	0.7894	50.2
0.7901	55.5	0.7911	50.3
0.7917	55.6	0.7927	50.4
0.7932	55.6	0.7942	50.4
0.7947	55.6	0.7958	50.5
0.7965	55.7	0.7975	50.6
0.7982	55.8	0.7992	50.7
0.7999	55.8	0.8009	50.7
0.8016	55.9	0.8027	50.8
0.8033	56	0.8044	50.9
0.8049	56	0.806	50.9
0.8065	56.1	0.8075	51
0.8081	56.1	0.809	51
0.8097	56.1	0.8105	51.1
0.8114	56.2	0.8125	51.2
0.8133	56.3	0.8142	51.3
0.8151	56.4	0.8159	51.3
0.8169	56.4	0.8178	51.4
0.8185	56.5	0.8195	51.5
0.8202	56.5	0.8212	51.6
0.8219	56.6	0.8228	51.6
0.8235	56.6	0.8243	51.7
0.825	56.7	0.8259	51.7
0.8267	56.7	0.8276	51.8
0.8285	56.8	0.8294	51.9
0.8302	56.8	0.8311	52
0.8318	56.9	0.8328	52
0.8335	56.9	0.8344	52.1
0.8351	57	0.8361	52.2
0.8368	57	0.8377	52.2
0.8384	57.1	0.8394	52.3
0.84	57.1	0.841	52.3
0.8416	57.2	0.8427	52.4
0.8432	57.2	0.8443	52.5
0.8448	57.3	0.846	52.5
0.8466	57.3	0.8479	52.6
0.8484	57.4	0.8495	52.7
0.8501	57.4	0.8511	52.7
0.8518	57.5	0.8528	52.8
0.8534	57.5	0.8544	52.9
0.855	57.6	0.856	52.9
0.8565	57.6	0.8575	53
0.8581	57.7	0.8591	53
0.8599	57.7	0.8609	53.1
0.8616	57.8	0.8626	53.2
0.8633	57.8	0.8644	53.2
0.8651	57.9	0.8661	53.3
0.8668	57.9	0.8677	53.3
0.8683	58	0.8691	53.4
0.8698	58	0.8707	53.4
0.8713	58	0.8722	53.5
0.873	58.1	0.8742	53.6
0.8749	58.1	0.876	53.7
0.8766	58.2	0.8777	53.7
0.8784	58.2	0.8795	53.8
0.8802	58.3	0.8812	53.9
0.8819	58.4	0.8828	53.9
0.8835	58.4	0.8845	54
0.8851	58.4	0.8862	54
0.8868	58.5	0.8876	54.1
0.8883	58.5	0.8893	54.1
0.89	58.5	0.8911	54.2
0.8917	58.6	0.8929	54.3
0.8934	58.6	0.8945	54.3
0.8952	58.7	0.8962	54.4
0.8968	58.7	0.8978	54.4
0.8985	58.8	0.8994	54.5
0.9001	58.8	0.901	54.5
0.9018	58.9	0.9026	54.6
0.9033	58.9	0.9042	54.6
0.905	58.9	0.9058	54.7
0.9066	59	0.9075	54.8
0.9083	59	0.9094	54.8
0.9101	59.1	0.9112	54.9
0.912	59.2	0.9128	54.9
0.9135	59.2	0.9145	55
0.9151	59.2	0.9161	55
0.9168	59.3	0.9174	55.1
0.918	59.2	0.919	55.1
0.9199	59.3	0.9209	55.2
0.9218	59.4	0.9227	55.3
0.9235	59.4	0.9245	55.3
0.9252	59.5	0.9261	55.4
0.9268	59.5	0.9278	55.4
0.9285	59.5	0.9294	55.5
0.93	59.6	0.931	55.5
0.9315	59.6	0.9325	55.5
0.9329	59.6	0.9338	55.6
0.9346	59.6	0.9358	55.7
0.9366	59.7	0.9376	55.7
0.9382	59.8	0.9393	55.8
0.9399	59.8	0.9411	55.8
0.9417	59.9	0.9429	55.9
0.9436	59.9	0.9445	56
0.9452	59.9	0.9462	56
0.9468	60	0.9478	56
0.9485	60	0.9494	56.1
0.95	60	0.951	56.1
0.9517	60.1	0.9527	56.2
0.9535	60.1	0.9545	56.2
0.9551	60.2	0.9561	56.3
0.9568	60.2	0.9578	56.3
0.9585	60.3	0.9594	56.4
0.9601	60.3	0.9611	56.4
0.9617	60.3	0.9627	56.5
0.9633	60.4	0.9643	56.5
0.9649	60.4	0.966	56.6
0.9666	60.4	0.9676	56.6
0.9682	60.5	0.9693	56.7
0.9699	60.5	0.971	56.7
0.9718	60.6	0.9729	56.8
0.9736	60.6	0.9744	56.8
0.9751	60.6	0.9761	56.9
0.9768	60.7	0.9778	56.9
0.9785	60.7	0.9793	56.9
0.9799	60.7	0.9808	57
0.9815	60.8	0.9825	57
0.9833	60.8	0.9842	57.1
0.9851	60.9	0.9859	57.1
0.9869	60.9	0.9876	57.2
0.9885	60.9	0.9894	57.2
0.9901	61	0.991	57.3
0.9918	61	0.9926	57.3
0.9933	61	0.9941	57.3
0.9948	61	0.9956	57.3
0.9964	61.1	0.9974	57.4
0.9982	61.1	0.9992	57.5
0.9999	61.2	1.001	57.5
1.0016	61.2	1.0027	57.6
1.0034	61.3	1.0045	57.6
1.0053	61.3	1.0061	57.7
1.0069	61.3	1.0078	57.7
1.0085	61.4	1.0094	57.7
1.0102	61.4	1.0111	57.8
1.0117	61.4	1.0126	57.8
1.0134	61.5	1.0144	57.8
1.0151	61.5	1.0161	57.9
1.0168	61.5	1.0178	57.9
1.0185	61.6	1.0194	58
1.0202	61.6	1.0211	58
1.0218	61.6	1.0227	58.1
1.0235	61.7	1.0243	58.1
1.0251	61.7	1.0259	58.1
1.0267	61.7	1.0275	58.2
1.0283	61.8	1.0291	58.2
1.0299	61.8	1.0308	58.2
1.0315	61.8	1.0325	58.3
1.0332	61.9	1.0344	58.3
1.0351	61.9	1.0362	58.4
1.037	62	1.0378	58.4
1.0384	62	1.0394	58.5
1.04	62	1.0408	58.5
1.0413	62	1.0423	58.5
1.0433	62.1	1.0444	58.6
1.0451	62.1	1.046	58.6
1.0467	62.2	1.0477	58.6
1.0485	62.2	1.0486	57.9
1.0502	62.2	1.0486	56.9
1.0518	62.3	1.0486	56.3
1.0533	62.3	1.0487	55.7
1.0549	62.3	1.0487	55
1.0563	62.3	1.0487	54.2
1.058	62.3	1.0487	53.4
1.06	62.4	1.0487	52.5
1.0616	62.5	1.0488	51.6
1.0633	62.5	1.0488	50.7
1.0651	62.5	1.0488	49.8
1.0669	62.6	1.0488	48.9
1.0685	62.6	1.0488	47.9
1.0702	62.6	1.0488	47
1.0719	62.7	1.0489	46.1
1.0733	62.7		0
1.0749	62.7		0
1.0767	62.7		0
1.0785	62.8		0
1.0802	62.8		0
1.0818	62.8		0
1.0834	62.9		0
1.0851	62.9		0
1.0867	62.9		0
1.0882	62.9		0
1.0899	63		0
1.0915	63		0
1.0932	63		0
1.095	63.1		0
1.0969	63.1		0
1.0986	63.2		0
1.1001	63.2		0
1.1017	63.2		0
1.1033	63.2		0
1.1048	63.2		0
1.1065	63.3		0
1.1083	63.3		0
1.11	63.3		0
1.1118	63.4		0
1.1135	63.4		0
1.1151	63.4		0
1.1166	63.4		0
1.1181	63.5		0
1.1197	63.5		0
1.1215	63.5		0
1.1232	63.5		0
1.1249	63.6		0
1.1266	63.6		0
1.1284	63.7		0
1.1303	63.7		0
1.1318	63.7		0
1.1334	63.7		0
1.135	63.7		0
1.1367	63.8		0
1.1385	63.8		0
1.1402	63.8		0
1.1418	63.9		0
1.1435	63.9		0
1.1451	63.9		0
1.1468	63.9		0
1.1484	64		0
1.15	64		0
1.1516	64		0
1.1532	64		0
1.1548	64		0
1.1566	64.1		0
1.1583	64.1		0
1.1602	64.2		0
1.1619	64.2		0
1.1634	64.2		0
1.165	64.2		0
1.1664	64.2		0
1.1682	64.2		0
1.1699	64.3		0
1.1716	64.3		0
1.1733	64.3		0
1.175	64.4		0
1.1767	64.4		0
1.1783	64.4		0
1.1798	64.4		0
1.1814	64.4		0
1.1831	64.5		0
1.1849	64.5		0
1.1866	64.5		0
1.1883	64.6		0
1.19	64.6		0
1.1919	64.6		0
1.1935	64.6		0
1.1951	64.7		0
1.1967	64.7		0
1.1983	64.7		0
1.2001	64.7		0
1.2019	64.8		0
1.2035	64.8		0
1.2052	64.8		0
1.2069	64.8		0
1.2085	64.9		0
1.2101	64.9		0
1.2117	64.9		0
1.2133	64.9		0
1.215	64.9		0
1.2166	64.9		0
1.2182	65		0
1.22	65		0
1.2218	65.1		0
1.2235	65.1		0
1.2251	65.1		0
1.2267	65.1		0
1.2281	65.1		0
1.2299	65.1		0
1.2315	65.2		0
1.2332	65.2		0
1.2349	65.2		0
1.2366	65.2		0
1.2383	65.3		0
1.2399	65.3		0
1.2414	65.3		0
1.2428	65.3		0
1.2448	65.3		0
1.2465	65.4		0
1.2482	65.4		0
1.2499	65.4		0
1.2517	65.4		0
1.2535	65.5		0
1.2553	65.5		0
1.2568	65.5		0
1.2583	65.5		0
1.2599	65.5		0
1.2617	65.6		0
1.2635	65.6		0
1.2652	65.6		0
1.2668	65.6		0
1.2685	65.6		0
1.2701	65.7		0
1.2717	65.7		0
1.2733	65.7		0
1.2749	65.7		0
1.2765	65.7		0
1.2782	65.7		0
1.2798	65.8		0
1.2816	65.8		0
1.2834	65.8		0
1.2853	65.9		0
1.2869	65.9		0
1.2884	65.9		0
1.2898	65.9		0
1.2915	65.9		0
1.2932	65.9		0
1.2949	65.9		0
1.2966	66		0
1.2983	66		0
1.3	66		0
1.3016	66		0
1.3031	66		0
1.3047	66		0
1.3065	66.1		0
1.3082	66.1		0
1.3099	66.1		0
1.3115	66.1		0
1.3133	66.2		0
1.3152	66.2		0
1.3169	66.2		0
1.3185	66.2		0
1.3201	66.3		0
1.3218	66.3		0
1.3235	66.3		0
1.3251	66.3		0
1.3269	66.3		0
1.3285	66.4		0
1.3302	66.4		0
1.3318	66.4		0
1.3334	66.4		0
1.3351	66.4		0
1.3366	66.4		0
1.3382	66.4		0
1.3399	66.5		0
1.3416	66.5		0
1.3432	66.5		0
1.3451	66.5		0
1.347	66.6		0
1.3486	66.6		0
1.3501	66.6		0
1.3517	66.6		0
1.3534	66.6		0
1.3551	66.7		0
1.3568	66.7		0
1.3585	66.7		0
1.3601	66.7		0
1.3618	66.7		0
1.3634	66.7		0
1.3649	66.7		0
1.3662	66.7		0
1.3681	66.8		0
1.3698	66.8		0
1.3715	66.8		0
1.3732	66.8		0
1.3749	66.8		0
1.3768	66.9		0
1.3786	66.9		0
1.3801	66.9		0
1.3815	66.9		0
1.3832	66.9		0
1.3851	67		0
1.3869	67		0
1.3885	67		0
1.3901	67		0
1.3918	67		0
1.3935	67		0
1.3951	67		0
1.3966	67.1		0
1.3982	67.1		0
1.3999	67.1		0
1.4016	67.1		0
1.4032	67.1		0
1.4049	67.1		0
1.4067	67.2		0
1.4085	67.2		0
1.4102	67.2		0
1.4118	67.2		0
1.4133	67.2		0
1.4149	67.2		0
1.4166	67.3		0
1.4184	67.3		0
1.4202	67.3		0
1.4218	67.3		0
1.4235	67.4		0
1.4251	67.4		0
1.4267	67.4		0
1.4282	67.4		0
1.4298	67.4		0
1.4316	67.4		0
1.4332	67.4		0
1.4349	67.4		0
1.4366	67.5		0
1.4384	67.5		0
1.4403	67.5		0
1.4418	67.5		0
1.4435	67.5		0
1.4451	67.6		0
1.4468	67.6		0
1.4485	67.6		0
1.4502	67.6		0
1.4518	67.6		0
1.4535	67.6		0
1.4551	67.6		0
1.4567	67.6		0
1.4584	67.7		0
1.46	67.7		0
1.4616	67.7		0
1.4632	67.7		0
1.4649	67.7		0
1.4666	67.7		0
1.4684	67.8		0
1.4702	67.8		0
1.4719	67.8		0
1.4734	67.8		0
1.475	67.8		0
1.4765	67.8		0
1.4781	67.8		0
1.48	67.8		0
1.4817	67.9		0
1.4834	67.9		0
1.4851	67.9		0
1.4867	67.9		0
1.4883	67.9		0
1.4897	67.9		0
1.4915	67.9		0
1.4932	68		0
1.4949	68		0
1.4965	68		0
1.4982	68		0
1.5	68		0
1.502	68.1		0
1.5034	68.1		0
1.505	68.1		0
1.5067	68.1		0
1.5084	68.1		0
1.5102	68.1		0
1.5119	68.1		0
1.5135	68.2		0
1.5152	68.2		0
1.5168	68.2		0
1.5184	68.2		0
1.52	68.2		0
1.5216	68.2		0
1.5232	68.2		0
1.5249	68.2		0
1.5265	68.2		0
1.5282	68.2		0
1.53	68.3		0
1.5318	68.3		0
1.5336	68.3		0
1.5351	68.3		0
1.5366	68.3		0
1.5383	68.3		0
1.5397	68.3		0
1.5416	68.4		0
1.5433	68.4		0
1.545	68.4		0
1.5468	68.4		0
1.5485	68.4		0
1.55	68.4		0
1.5515	68.4		0
1.553	68.4		0
1.5548	68.4		0
1.5565	68.5		0
1.5582	68.5		0
1.5599	68.5		0
1.5617	68.5		0
1.5637	68.6		0
1.5651	68.6		0
1.5666	68.5		0
1.5682	68.5		0
1.5702	68.6		0
1.5719	68.6		0
1.5735	68.6		0
1.5752	68.6		0
1.5769	68.6		0
1.5785	68.7		0
1.5801	68.7		0
1.5817	68.7		0
1.5832	68.7		0
1.5848	68.7		0
1.5866	68.7		0
1.5882	68.7		0
1.5899	68.7		0
1.5916	68.7		0
1.5934	68.8		0
1.5953	68.8		0
1.5968	68.8		0
1.5984	68.8		0
1.6001	68.8		0
1.6016	68.8		0
1.6032	68.8		0
1.605	68.8		0
1.6067	68.9		0
1.6085	68.9		0
1.6101	68.9		0
1.6117	68.9		0
1.6131	68.9		0
1.6147	68.9		0
1.6164	68.9		0
1.6182	68.9		0
1.6198	69		0
1.6216	69		0
1.6233	69		0
1.6253	69		0
1.6268	69		0
1.6283	69		0
1.6299	69		0
1.6316	69		0
1.6333	69.1		0
1.6352	69.1		0
1.6369	69.1		0
1.6385	69.1		0
1.6402	69.1		0
1.6418	69.1		0
1.6434	69.2		0
1.645	69.2		0
1.6466	69.2		0
1.6482	69.2		0
1.6499	69.2		0
1.6515	69.2		0
1.6533	69.2		0
1.6552	69.3		0
1.6569	69.3		0
1.6584	69.3		0
1.66	69.3		0
1.6616	69.3		0
1.6631	69.3		0
1.6648	69.3		0
1.6666	69.3		0
1.6683	69.3		0
1.67	69.3		0
1.6716	69.4		0
1.6732	69.4		0
1.6748	69.4		0
1.6764	69.4		0
1.6781	69.4		0
1.6798	69.4		0
1.6816	69.4		0
1.6833	69.4		0
1.6851	69.5		0
1.687	69.5		0
1.6885	69.5		0
1.6899	69.5		0
1.6914	69.5		0
1.6937	69.6		0
1.6953	69.6		0
1.6968	69.6		0
1.6985	69.6		0
1.7002	69.6		0
1.7018	69.6		0
1.7034	69.6		0
1.7049	69.6		0
1.7064	69.6		0
1.7082	69.6		0
1.7099	69.6		0
1.7115	69.6		0
1.7133	69.7		0
1.7151	69.7		0
1.7169	69.7		0
1.7185	69.7		0
1.7201	69.7		0
1.7217	69.7		0
1.7233	69.7		0
1.7248	69.7		0
1.7264	69.7		0
1.7284	69.8		0
1.7302	69.8		0
1.7318	69.8		0
1.7335	69.8		0
1.7351	69.8		0
1.7366	69.8		0
1.738	69.8		0
1.7397	69.8		0
1.7415	69.9		0
1.7431	69.9		0
1.7449	69.9		0
1.7466	69.9		0
1.7485	69.9		0
1.7502	70		0
1.7518	70		0
1.7533	70		0
1.7551	70		0
1.7569	70		0
1.7585	70		0
1.7602	70		0
1.7619	70		0
1.7635	70		0
1.7651	70.1		0
1.7668	70.1		0
1.7684	70.1		0
1.7701	70.1		0
1.7718	70.1		0
1.7734	70.1		0
1.7751	70.1		0
1.7769	70.2		0
1.7786	70.2		0
1.7801	70.2		0
1.7818	70.2		0
1.7834	70.2		0
1.7851	70.2		0
1.7865	70.2		0
1.7881	70.2		0
1.7899	70.2		0
1.7917	70.2		0
1.7934	70.2		0
1.7951	70.3		0
1.7968	70.3		0
1.7983	70.3		0
1.7998	70.3		0
1.8013	70.2		0
1.8031	70.3		0
1.8049	70.3		0
1.8066	70.3		0
1.8083	70.3		0
1.8101	70.4		0
1.8119	70.4		0
1.8135	70.4		0
1.8151	70.4		0
1.8169	70.4		0
1.8185	70.4		0
1.8202	70.4		0
1.8219	70.5		0
1.8235	70.5		0
1.8252	70.5		0
1.8268	70.5		0
1.8284	70.5		0
1.8301	70.5		0
1.8317	70.5		0
1.8334	70.5		0
1.8351	70.5		0
1.8368	70.5		0
1.8384	70.5		0
1.8402	70.6		0
1.8418	70.6		0
1.8435	70.6		0
1.8451	70.6		0
1.8468	70.6		0
1.8482	70.6		0
1.8498	70.6		0
1.8516	70.6		0
1.8534	70.6		0
1.8551	70.7		0
1.8568	70.7		0
1.8584	70.7		0
1.86	70.7		0
1.8614	70.7		0
1.863	70.7		0
1.8647	70.7		0
1.8666	70.7		0
1.8682	70.7		0
1.87	70.7		0
1.8718	70.8		0
1.8736	70.8		0
1.8751	70.8		0
1.8767	70.8		0
1.8784	70.8		0
1.8801	70.8		0
1.8818	70.8		0
1.8835	70.8		0
1.8851	70.8		0
1.8869	70.9		0
1.8885	70.9		0
1.8901	70.9		0
1.8917	70.9		0
1.8933	70.9		0
1.8949	70.9		0
1.8966	70.9		0
1.8982	70.9		0
1.9	70.9		0
1.9019	71		0
1.9035	71		0
1.9052	71		0
1.9068	71		0
1.9085	71		0
1.9099	71		0
1.9114	71		0
1.9133	71		0
1.915	71		0
1.9168	71.1		0
1.9185	71.1		0
1.9201	71.1		0
1.9216	71.1		0
1.9232	71.1		0
1.9248	71.1		0
1.9264	71.1		0
1.9283	71.1		0
1.9301	71.2		0
1.9319	71.2		0
1.9335	71.2		0
1.9352	71.2		0
1.9369	71.2		0
1.9384	71.2		0
1.9399	71.2		0
1.9416	71.2		0
1.9433	71.2		0
1.9452	71.3		0
1.9469	71.3		0
1.9485	71.3		0
1.9501	71.3		0
1.9518	71.3		0
1.9534	71.3		0
1.955	71.3		0
1.9565	71.3		0
1.9582	71.3		0
1.9598	71.3		0
1.9616	71.4		0
1.9635	71.4		0
1.9652	71.4		0
1.9668	71.4		0
1.9685	71.4		0
1.9701	71.4		0
1.9717	71.4		0
1.9732	71.4		0
1.9749	71.4		0
1.9766	71.5		0
1.9784	71.5		0
1.9802	71.5		0
1.9818	71.5		0
1.9834	71.5		0
1.9849	71.5		0
1.9864	71.5		0
1.988	71.5		0
1.9898	71.5		0
1.9916	71.5		0
1.9933	71.6		0
1.9951	71.6		0
1.9969	71.6		0
1.9985	71.6		0
2.0002	71.6		0
2.0017	71.6		0
2.0034	71.6		0
2.0051	71.6		0
2.0067	71.6		0
2.0084	71.7		0
2.0102	71.7		0
2.0118	71.7		0
2.0134	71.7		0
2.0151	71.7		0
2.0167	71.7		0
2.0184	71.7		0
2.02	71.7		0
2.0216	71.7		0
2.0232	71.7		0
2.025	71.7		0
2.0268	71.8		0
2.0285	71.8		0
2.0301	71.8		0
2.0318	71.8		0
2.0331	71.8		0
2.0348	71.8		0
2.0367	71.8		0
2.0385	71.8		0
2.0402	71.8		0
2.0418	71.9		0
2.0435	71.9		0
2.0451	71.9		0
2.0466	71.9		0
2.0482	71.9		0
2.0496	71.8		0
2.0515	71.9		0
2.0533	71.9		0
2.0551	71.9		0
2.0569	72		0
2.0586	72		0
2.0602	72		0
2.0618	72		0
2.0633	72		0
2.065	72		0
2.0667	72		0
2.0685	72		0
2.0702	72		0
2.0718	72		0
2.0735	72.1		0
2.0751	72.1		0
2.0767	72.1		0
2.0782	72.1		0
2.0798	72		0
2.0816	72.1		0
2.0832	72.1		0
2.0849	72.1		0
2.0868	72.1		0
2.0885	72.1		0
2.0901	72.1		0
2.0918	72.1		0
2.0934	72.2		0
2.0949	72.1		0
2.0964	72.1		0
2.0982	72.2		0
2.0999	72.2		0
2.1016	72.2		0
2.1033	72.2		0
2.105	72.2		0
2.1066	72.2		0
2.1081	72.2		0
2.1097	72.2		0
2.1112	72.2		0
2.1131	72.2		0
2.115	72.3		0
2.1167	72.3		0
2.1185	72.3		0
2.1203	72.3		0
2.1219	72.3		0
2.1235	72.3		0
2.1251	72.3		0
2.1266	72.3		0
2.1283	72.3		0
2.13	72.4		0
2.1317	72.4		0
2.1335	72.4		0
2.1352	72.4		0
2.1368	72.4		0
2.1384	72.4		0
2.1401	72.4		0
2.1417	72.4		0
2.1433	72.4		0
2.1449	72.4		0
2.1466	72.4		0
2.1484	72.5		0
2.1502	72.5		0
2.1518	72.5		0
2.1535	72.5		0
2.1552	72.5		0
2.1567	72.5		0
2.1583	72.5		0
2.1598	72.5		0
2.1616	72.6		0
2.1634	72.6		0
2.1652	72.6		0
2.1668	72.6		0
2.1684	72.6		0
2.17	72.6		0
2.1716	72.6		0
2.1729	72.6		0
2.1749	72.6		0
2.1767	72.7		0
2.1784	72.7		0
2.1802	72.7		0
2.1819	72.7		0
2.1836	72.7		0
2.1852	72.7		0
2.1868	72.7		0
2.1884	72.7		0
2.19	72.7		0
2.1917	72.7		0
2.1935	72.8		0
2.1952	72.8		0
2.1968	72.8		0
2.1985	72.8		0
2.2001	72.8		0
2.2017	72.8		0
2.2033	72.8		0
2.2049	72.8		0
2.2066	72.8		0
2.2082	72.8		0
2.21	72.8		0
2.2119	72.9		0
2.2135	72.9		0
2.2151	72.9		0
2.2168	72.9		0
2.2183	72.9		0
2.2197	72.9		0
2.2216	72.9		0
2.2235	72.9		0
2.2252	72.9		0
2.2268	72.9		0
2.2285	73		0
2.2301	73		0
2.2317	73		0
2.2333	73		0
2.2346	72.9		0
2.2364	73		0
2.2383	73		0
2.2399	73		0
2.2416	73		0
2.2435	73		0
2.2453	73.1		0
2.2469	73.1		0
2.2485	73.1		0
2.2501	73.1		0
2.2517	73.1		0
2.2534	73.1		0
2.2552	73.1		0
2.2568	73.1		0
2.2585	73.1		0
2.2602	73.1		0
2.2618	73.1		0
2.2634	73.1		0
2.265	73.1		0
2.2667	73.1		0
2.2683	73.1		0
2.2699	73.1		0
2.2716	73.2		0
2.2734	73.2		0
2.2751	73.2		0
2.2768	73.2		0
2.2785	73.2		0
2.28	73.2		0
2.2814	73.2		0
2.2832	73.2		0
2.2849	73.2		0
2.2866	73.2		0
2.2884	73.3		0
2.2901	73.3		0
2.2918	73.3		0
2.2934	73.3		0
2.295	73.3		0
2.2963	73.3		0
2.298	73.3		0
2.2999	73.3		0
2.3016	73.3		0
2.3033	73.3		0
2.3051	73.4		0
2.3069	73.4		0
2.3085	73.4		0
2.3101	73.4		0
2.3118	73.4		0
2.3134	73.4		0
2.315	73.4		0
2.3168	73.4		0
2.3185	73.4		0
2.3202	73.4		0
2.3218	73.4		0
2.3234	73.4		0
2.3251	73.5		0
2.3267	73.5		0
2.3284	73.5		0
2.33	73.5		0
2.3316	73.5		0
2.3332	73.5		0
2.3349	73.5		0
2.3369	73.5		0
2.3386	73.5		0
2.3401	73.5		0
2.3417	73.5		0
2.3431	73.5		0
2.345	73.6		0
2.3468	73.6		0
2.3485	73.6		0
2.3502	73.6		0
2.3518	73.6		0
2.3534	73.6		0
2.3551	73.6		0
2.3566	73.6		0
2.3579	73.6		0
2.3598	73.6		0
2.3616	73.7		0
2.3632	73.6		0
2.3649	73.7		0
2.3667	73.7		0
2.3686	73.7		0
2.3702	73.7		0
2.3718	73.7		0
2.3736	73.7		0
2.3749	73.7		0
2.3766	73.7		0
2.3785	73.8		0
2.3802	73.8		0
2.3818	73.8		0
2.3835	73.8		0
2.3851	73.8		0
2.3868	73.8		0
2.3884	73.8		0
2.39	73.8		0
2.3917	73.8		0
2.3932	73.8		0
2.3949	73.8		0
2.3966	73.9		0
2.3985	73.9		0
2.4002	73.9		0
2.4017	73.9		0
2.4034	73.9		0
2.4049	73.9		0
2.4065	73.9		0
2.4082	73.9		0
2.41	74		0
2.4117	74		0
2.4134	74		0
2.4151	74		0
2.4168	74		0
2.4183	74		0
2.4197	74		0
2.4214	74		0
2.4232	74		0
2.4249	74		0
2.4266	74.1		0
2.4283	74.1		0
2.4302	74.1		0
2.4319	74.1		0
2.4334	74.1		0
2.4352	74.1		0
2.4367	74.1		0
2.4384	74.1		0
2.4402	74.2		0
2.4418	74.2		0
2.4435	74.2		0
2.4452	74.2		0
2.4468	74.2		0
2.4485	74.2		0
2.4501	74.2		0
2.4517	74.2		0
2.4534	74.2		0
2.455	74.2		0
2.4565	74.2		0
2.4583	74.3		0
2.46	74.3		0
2.4619	74.3		0
2.4635	74.3		0
2.4651	74.3		0
2.4666	74.3		0
2.4681	74.3		0
2.4699	74.3		0
2.4715	74.3		0
2.4733	74.3		0
2.4749	74.4		0
2.4766	74.4		0
2.4782	74.4		0
2.4798	74.4		0
2.4814	74.4		0
2.4831	74.4		0
2.4848	74.4		0
2.4866	74.4		0
2.4882	74.5		0
2.49	74.5		0
2.4918	74.5		0
2.4937	74.5		0
2.4951	74.5		0
2.4969	74.5		0
2.4983	74.5		0
2.5	74.5		0
2.5018	74.6		0
2.5035	74.6		0
2.5051	74.6		0
2.5068	74.6		0
2.5085	74.6		0
2.5101	74.6		0
2.5117	74.6		0
2.5133	74.6		0
2.5149	74.6		0
2.5165	74.6		0
2.5182	74.6		0
2.5199	74.7		0
2.5217	74.7		0
2.5236	74.7		0
2.5251	74.7		0
2.5267	74.7		0
2.5283	74.7		0
2.5298	74.7		0
2.5315	74.7		0
2.5332	74.7		0
2.5349	74.7		0
2.5366	74.8		0
2.5383	74.8		0
2.54	74.8		0
2.5416	74.8		0
2.5429	74.8		0
2.5446	74.8		0
2.5466	74.8		0
2.5482	74.8		0
2.5498	74.8		0
2.5516	74.9		0
2.5534	74.9		0
2.5553	74.9		0
2.5569	74.9		0
2.5585	74.9		0
2.5599	74.9		0
2.5616	74.9		0
2.5634	74.9		0
2.5652	75		0
2.5669	75		0
2.5685	75		0
2.5702	75		0
2.5718	75		0
2.5734	75		0
2.575	75		0
2.5767	75		0
2.5783	75		0
2.5799	75		0
2.5815	75		0
2.5833	75		0
2.5852	75.1		0
2.5869	75.1		0
2.5884	75.1		0
2.59	75.1		0
2.5914	75.1		0
2.5932	75.1		0
2.5949	75.1		0
2.5966	75.1		0
2.5983	75.1		0
2.6	75.1		0
2.6017	75.1		0
2.6033	75.2		0
2.6047	75.1		0
2.6063	75.1		0
2.6082	75.2		0
2.6099	75.2		0
2.6115	75.2		0
2.6132	75.2		0
2.6149	75.2		0
2.6169	75.3		0
2.6186	75.3		0
2.6201	75.3		0
2.6218	75.3		0
2.6235	75.3		0
2.6252	75.3		0
2.6269	75.3		0
2.6285	75.3		0
2.6302	75.3		0
2.6318	75.3		0
2.6335	75.3		0
2.6351	75.3		0
2.6367	75.3		0
2.6383	75.3		0
2.6399	75.3		0
2.6416	75.3		0
2.6432	75.4		0
2.645	75.4		0
2.6468	75.4		0
2.6486	75.4		0
2.6501	75.4		0
2.6517	75.4		0
2.6533	75.4		0
2.655	75.4		0
2.6565	75.4		0
2.6582	75.4		0
2.6599	75.4		0
2.6616	75.4		0
2.6632	75.5		0
2.6648	75.5		0
2.6663	75.4		0
2.668	75.5		0
2.6699	75.5		0
2.6715	75.5		0
2.6732	75.5		0
2.6749	75.5		0
2.6766	75.5		0
2.6784	75.6		0
2.6803	75.6		0
2.6818	75.6		0
2.6831	75.5		0
2.6849	75.6		0
2.6869	75.6		0
2.6885	75.6		0
2.6901	75.6		0
2.6919	75.6		0
2.6935	75.6		0
2.6951	75.6		0
2.6968	75.6		0
2.6984	75.6		0
2.7	75.6		0
2.7016	75.7		0
2.7033	75.7		0
2.7049	75.7		0
2.7066	75.7		0
2.7084	75.7		0
2.7102	75.7		0
2.7118	75.7		0
2.7134	75.7		0
2.7148	75.7		0
2.7166	75.7		0
2.7183	75.8		0
2.72	75.8		0
2.7216	75.8		0
2.7233	75.8		0
2.7249	75.8		0
2.7265	75.8		0
2.7281	75.8		0
2.7297	75.8		0
2.7314	75.8		0
2.7333	75.8		0
2.7349	75.9		0
2.7366	75.9		0
2.7383	75.9		0
2.7403	75.9		0
2.742	76		0
2.7434	75.9		0
2.7451	75.9		0
2.7469	76		0
2.7485	76		0
2.7502	76		0
2.7519	76		0
2.7535	76		0
2.7552	76		0
2.7568	76		0
2.7584	76		0
2.76	76		0
2.7616	76		0
2.7632	76		0
2.7649	76.1		0
2.7665	76.1		0
2.7683	76.1		0
2.77	76.1		0
2.7718	76.1		0
2.7735	76.1		0
2.7751	76.1		0
2.7767	76.1		0
2.7781	76.1		0
2.7799	76.1		0
2.7817	76.2		0
2.7835	76.2		0
2.7852	76.2		0
2.7868	76.2		0
2.7884	76.2		0
2.7899	76.2		0
2.7914	76.2		0
2.7931	76.2		0
2.7948	76.2		0
2.7966	76.3		0
2.7982	76.3		0
2.7999	76.3		0
2.8019	76.3		0
2.8036	76.3		0
2.8051	76.3		0
2.8066	76.3		0
2.8083	76.3		0
2.8101	76.3		0
2.8119	76.4		0
2.8135	76.4		0
2.8152	76.4		0
2.8169	76.4		0
2.8184	76.4		0
2.8201	76.4		0
2.8217	76.4		0
2.8232	76.4		0
2.8248	76.4		0
2.8265	76.4		0
2.8282	76.4		0
2.8299	76.4		0
2.8317	76.5		0
2.8336	76.5		0
2.8352	76.5		0
2.8366	76.5		0
2.8383	76.5		0
2.8398	76.5		0
2.8415	76.5		0
2.8433	76.5		0
2.8451	76.5		0
2.8468	76.6		0
2.8485	76.6		0
2.8501	76.6		0
2.8516	76.5		0
2.853	76.5		0
2.8547	76.5		0
2.8565	76.6		0
2.8582	76.6		0
2.8599	76.6		0
2.8616	76.6		0
2.8635	76.6		0
2.8653	76.7		0
2.8668	76.7		0
2.8681	76.6		0
2.8699	76.7		0
2.872	76.7		0
2.8735	76.7		0
2.8752	76.7		0
2.8769	76.7		0
2.8785	76.7		0
2.8801	76.7		0
2.8818	76.7		0
2.8834	76.7		0
2.8849	76.7		0
2.8865	76.7		0
2.8882	76.8		0
2.8898	76.8		0
2.8916	76.8		0
2.8934	76.8		0
2.8953	76.8		0
2.8969	76.8		0
2.8984	76.8		0
2.9	76.8		0
2.9016	76.8		0
2.9031	76.8		0
2.9049	76.9		0
2.9067	76.9		0
2.9085	76.9		0
2.9102	76.9		0
2.9118	76.9		0
2.9133	76.9		0
2.9147	76.9		0
2.9164	76.9		0
2.9182	76.9		0
2.9198	76.9		0
2.9215	77		0
2.9232	77		0
2.9251	77		0
2.927	77		0
2.9285	77		0
2.9299	77		0
2.9316	77		0
2.9334	77.1		0
2.9352	77.1		0
2.9369	77.1		0
2.9385	77.1		0
2.9402	77.1		0
2.9418	77.1		0
2.9434	77.1		0
2.945	77.1		0
2.9466	77.1		0
2.9482	77.1		0
2.9499	77.1		0
2.9515	77.1		0
2.9533	77.1		0
2.955	77.2		0
2.9569	77.2		0
2.9585	77.2		0
2.96	77.2		0
2.9616	77.2		0
2.9632	77.2		0
2.9647	77.2		0
2.9665	77.2		0
2.9683	77.2		0
2.9701	77.3		0
2.9718	77.3		0
2.9734	77.3		0
2.975	77.3		0
2.9765	77.3		0
2.978	77.3		0
2.9798	77.3		0
2.9815	77.3		0
2.9832	77.3		0
2.985	77.3		0
2.9868	77.4		0
2.9886	77.4		0
2.9901	77.4		0
2.9914	77.3		0
2.9933	77.4		0
2.9954	77.4		0
2.9969	77.4		0
2.9984	77.4		0
3.0002	77.4		0
3.0018	77.4		0
3.0034	77.4		0
3.0051	77.4		0
3.0067	77.4		0
3.0082	77.4		0
3.0099	77.4		0
3.0116	77.4		0
3.0132	77.4		0
3.015	77.5		0
3.0167	77.5		0
3.0186	77.5		0
3.0202	77.5		0
3.0217	77.5		0
3.0234	77.5		0
3.025	77.5		0
3.0264	77.5		0
3.0282	77.5		0
3.0301	77.6		0
3.0318	77.6		0
3.0335	77.6		0
3.0351	77.6		0
3.0367	77.6		0
3.0381	77.6		0
3.0396	77.6		0
3.0415	77.6		0
3.0432	77.6		0
3.0448	77.6		0
3.0466	77.7		0
3.0484	77.7		0
3.0502	77.7		0
3.0518	77.7		0
3.0534	77.7		0
3.0549	77.7		0
3.0567	77.7		0
3.0584	77.7		0
3.0601	77.8		0
3.0618	77.8		0
3.0635	77.8		0
3.0651	77.8		0
3.0668	77.8		0
3.0684	77.8		0
3.07	77.8		0
3.0716	77.8		0
3.0732	77.8		0
3.0749	77.8		0
3.0766	77.8		0
3.0785	77.9		0
3.0802	77.9		0
3.0818	77.9		0
3.0834	77.9		0
3.0851	77.9		0
3.0867	77.9		0
3.0881	77.9		0
3.0899	77.9		0
3.0917	77.9		0
3.0934	77.9		0
3.0951	78		0
3.0968	78		0
3.0984	78		0
3.0998	78		0
3.1013	77.9		0
3.1029	77.9		0
3.1048	78		0
3.1065	78		0
3.1082	78		0
3.1099	78		0
3.1117	78		0
3.1135	78.1		0
3.1151	78.1		0
3.1166	78.1		0
3.1183	78.1		0
3.12	78.1		0
3.1218	78.1		0
3.1235	78.1		0
3.1252	78.1		0
3.1268	78.1		0
3.1285	78.1		0
3.1301	78.1		0
3.1317	78.1		0
3.1333	78.1		0
3.135	78.2		0
3.1366	78.2		0
3.1382	78.2		0
3.14	78.2		0
3.1419	78.2		0
3.1435	78.2		0
3.1451	78.2		0
3.1468	78.3		0
3.1484	78.3		0
3.1497	78.2		0
3.1515	78.3		0
3.1535	78.3		0
3.1552	78.3		0
3.1569	78.3		0
3.1585	78.3		0
3.1601	78.3		0
3.1617	78.4		0
3.1632	78.3		0
3.1646	78.3		0
3.1665	78.4		0
3.1684	78.4		0
3.1702	78.4		0
3.1719	78.4		0
3.1736	78.4		0
3.1752	78.4		0
3.1769	78.5		0
3.1785	78.4		0
3.1799	77.8		0
3.1799	77.2		0
3.1799	76.5		0
3.18	75.7		0
3.18	74.7		0
3.18	73.6		0
3.18	72.5		0
3.18	71.3		0
3.18	70		0
3.1801	68.6		0
3.1801	67.2		0

## Sheet: Fig. 5c
Shear rate	Viscosity	Viscosity	Viscosity	Viscosity
1/s	Pa.s	Pa.s	Pa.s	Pa.s
0.01591	737.971	23.2403	23.5502	2.58768
0.02521	473.813	30.518	16.8882	2.11879
0.03996	300.454	33.3998	12.2931	1.86631
0.06333	191.586	34.5716	9.90806	1.68546
0.10037	127.918	35.4027	8.21973	1.42977
0.15907	89.6455	36.6561	7.58498	1.2535
0.25211	59.4792	38.0522	7.10507	1.04528
0.39957	39.1257	37.2873	6.51839	0.92889
0.63328	25.8637	32.0995	5.8217	0.78665
1.00368	16.0734	23.7678	5.12447	0.67772
1.59073	9.84457	16.3302	4.55354	0.59269
2.52115	6.39062	11.2124	3.97648	0.50951
3.9957	4.08205	7.64056	3.42549	0.45056
6.33277	2.62466	5.12176	2.89258	0.40737
10.0367	2.07996	3.429	2.40201	0.36845
15.9071	1.27512	2.52527	1.95651	0.3298
25.2109	0.95544	1.90876	1.57126	0.29657
39.9566	0.68628	1.4209	1.25621	0.26412
63.3272	0.53769	1.06059	0.99839	0.23131
94.4583	0.43884	0.82115	0.81451	0.20348

## Sheet: Fig. 5d
0	27.2	0	27	0	0.0273	0	26.9
0	27.2	0	27	0	0.0273	0	26.9
0.0002	27.2	0.0002	27	0.0002	0.0273	0.0002	26.9
0.0004	27.2	0.0004	27	0.0004	0.0273	0.0004	26.9
0.0006	27.2	0.0006	27	0.0006	0.0273	0.0006	26.9
0.001	27.2	0.001	27	0.0009	0.0273	0.001	26.9
0.0017	27.2	0.0017	27	0.0016	0.0273	0.0017	26.9
0.0017	27.2	0.0016	27	0.0018	0.0273	0.0016	26.9
0.0015	27.2	0.0014	27	0.0015	0.0273	0.0014	26.9
0.0016	27.2	0.0016	27	0.0015	0.0273	0.0015	26.9
0.0019	27.2	0.0019	27	0.0018	0.0273	0.0018	26.9
0.0024	27.2	0.0023	27	0.0022	0.0273	0.0023	26.9
0.003	27.2	0.003	27	0.0028	0.0273	0.0029	26.9
0.0048	27.2	0.0048	27.1	0.0041	0.0273	0.0046	26.9
0.0084	27.2	0.0085	27.1	0.0071	0.0273	0.0082	26.9
0.0135	27.2	0.0136	27.1	0.012	0.0273	0.0134	26.9
0.0186	27.2	0.0186	27.1	0.0174	0.0273	0.0186	26.9
0.0226	27.2	0.0225	27.1	0.0219	0.0273	0.0225	26.9
0.0253	27.2	0.0251	27.1	0.0249	0.0273	0.0252	26.9
0.0273	27.2	0.0271	27.1	0.027	0.0273	0.0273	26.9
0.0292	27.2	0.0291	27.1	0.0289	0.0274	0.0293	26.9
0.0313	27.2	0.0312	27.1	0.0309	0.0274	0.0313	26.9
0.0333	27.2	0.0333	27.1	0.0329	0.0274	0.0334	26.9
0.0353	27.2	0.0353	27.1	0.0349	0.0274	0.0354	26.9
0.0371	27.2	0.0371	27.2	0.0368	0.0274	0.0371	26.9
0.0389	27.2	0.0388	27.1	0.0385	0.0274	0.0388	26.9
0.0407	27.2	0.0406	27.1	0.0403	0.0274	0.0406	26.9
0.0426	27.2	0.0426	27.2	0.0422	0.0274	0.0426	26.9
0.0448	27.2	0.0449	27.1	0.0444	0.0274	0.0448	26.9
0.0471	27.2	0.0472	27.2	0.0467	0.0274	0.0471	26.9
0.0495	27.2	0.0496	27.2	0.049	0.0274	0.0494	26.9
0.0516	27.2	0.0517	27.2	0.0512	0.0274	0.0516	26.9
0.0537	27.2	0.0538	27.2	0.0532	0.0274	0.0537	26.9
0.0557	27.2	0.0557	27.2	0.0553	0.0274	0.0557	26.9
0.0578	27.2	0.0577	27.2	0.0574	0.0274	0.0577	26.9
0.0599	27.2	0.0597	27.2	0.0595	0.0274	0.0598	26.9
0.0619	27.2	0.0617	27.2	0.0615	0.0274	0.0618	26.9
0.0639	27.2	0.0637	27.2	0.0635	0.0274	0.0638	26.9
0.0658	27.2	0.0656	27.2	0.0654	27.3	0.0657	26.9
0.0676	27.2	0.0675	27.2	0.0673	27.3	0.0675	26.9
0.0694	27.2	0.0693	27.2	0.0691	27.3	0.0694	26.9
0.0713	27.2	0.0712	27.2	0.0709	27.3	0.0712	26.9
0.0733	27.2	0.0733	27.2	0.0728	27.3	0.0731	26.9
0.0754	27.2	0.0754	27.3	0.0749	27.3	0.0752	26.9
0.0775	27.2	0.0776	27.3	0.0772	27.3	0.0774	26.9
0.0797	27.3	0.0798	27.3	0.0794	27.3	0.0797	26.9
0.0818	27.2	0.0819	27.3	0.0815	27.3	0.0818	26.9
0.0837	27.2	0.0837	27.3	0.0833	27.3	0.0837	26.9
0.0854	27.3	0.0854	27.3	0.085	27.3	0.0854	26.9
0.0872	27.2	0.0872	27.3	0.0868	27.3	0.0873	26.9
0.0892	27.3	0.0891	27.3	0.0887	27.3	0.0893	26.9
0.0914	27.3	0.0913	27.3	0.0909	27.3	0.0914	26.9
0.0935	27.3	0.0934	27.3	0.0931	27.3	0.0935	26.9
0.0956	27.3	0.0955	27.3	0.0952	27.3	0.0956	26.9
0.0975	27.3	0.0974	27.3	0.0972	27.3	0.0975	26.9
0.0993	27.3	0.0992	27.3	0.099	27.3	0.0993	26.9
0.101	27.3	0.1009	27.3	0.1006	27.3	0.101	26.9
0.1028	27.3	0.1027	27.3	0.1023	27.3	0.1027	26.9
0.1047	27.3	0.1048	27.3	0.1042	27.4	0.1047	26.9
0.1069	27.3	0.107	27.3	0.1064	27.4	0.1069	26.9
0.1093	27.3	0.1093	27.3	0.1088	27.4	0.1092	26.9
0.1116	27.3	0.1116	27.3	0.1112	27.4	0.1116	26.9
0.1137	27.3	0.1137	27.4	0.1133	27.4	0.1137	26.9
0.1158	27.3	0.1158	27.4	0.1154	27.4	0.1157	26.9
0.1179	27.3	0.1178	27.4	0.1175	27.4	0.1178	26.9
0.1199	27.3	0.1198	27.4	0.1196	27.4	0.1198	26.9
0.122	27.3	0.1218	27.4	0.1216	27.4	0.1219	26.9
0.124	27.3	0.1238	27.4	0.1237	27.4	0.1239	26.9
0.1259	27.3	0.1258	27.4	0.1256	27.4	0.1258	26.9
0.1278	27.3	0.1277	27.4	0.1274	27.4	0.1276	26.9
0.1295	27.3	0.1296	27.4	0.1292	27.4	0.1294	26.9
0.1313	27.3	0.1313	27.4	0.1309	27.4	0.1312	26.9
0.1331	27.3	0.1331	27.4	0.1326	27.4	0.1329	26.9
0.135	27.3	0.135	27.4	0.1345	27.4	0.1349	27
0.1372	27.3	0.1371	27.4	0.1366	27.4	0.1371	26.9
0.1395	27.3	0.1394	27.4	0.139	27.4	0.1395	26.9
0.1417	27.3	0.1416	27.4	0.1413	27.4	0.1417	26.9
0.1437	27.3	0.1437	27.4	0.1435	27.4	0.1438	26.9
0.1456	27.3	0.1456	27.4	0.1454	27.4	0.1457	26.9
0.1474	27.3	0.1475	27.4	0.1471	27.4	0.1474	26.9
0.1494	27.3	0.1494	27.4	0.149	27.4	0.1493	26.9
0.1514	27.3	0.1514	27.4	0.151	27.4	0.1514	26.9
0.1535	27.3	0.1535	27.4	0.1531	27.4	0.1535	26.9
0.1556	27.3	0.1556	27.4	0.1552	27.5	0.1556	26.9
0.1577	27.3	0.1577	27.4	0.1573	27.4	0.1577	26.9
0.1596	27.3	0.1596	27.5	0.1593	27.5	0.1597	26.9
0.1614	27.3	0.1614	27.4	0.1611	27.5	0.1614	26.9
0.163	27.3	0.163	27.5	0.1627	27.5	0.163	26.9
0.1647	27.3	0.1647	27.5	0.1644	27.5	0.1647	27
0.1667	27.3	0.1667	27.5	0.1663	27.5	0.1667	26.9
0.1689	27.3	0.1689	27.5	0.1685	27.5	0.1689	26.9
0.1713	27.3	0.1712	27.5	0.1708	27.5	0.1712	26.9
0.1737	27.3	0.1736	27.5	0.1732	27.5	0.1736	26.9
0.1759	27.3	0.1758	27.5	0.1754	27.5	0.1759	27
0.178	27.3	0.1779	27.5	0.1776	27.5	0.178	26.9
0.18	27.3	0.1799	27.5	0.1796	27.5	0.18	26.9
0.182	27.3	0.1819	27.5	0.1816	27.5	0.1819	27
0.184	27.3	0.1839	27.5	0.1835	27.5	0.1838	26.9
0.186	27.3	0.186	27.5	0.1855	27.5	0.1858	27
0.188	27.3	0.1879	27.5	0.1875	27.5	0.1878	26.9
0.1899	27.3	0.1898	27.5	0.1894	27.5	0.1897	26.9
0.1916	27.3	0.1916	27.5	0.1912	27.5	0.1916	27
0.1933	27.3	0.1933	27.5	0.193	27.5	0.1933	26.9
0.1952	27.3	0.1951	27.5	0.1949	27.5	0.1952	27
0.1972	27.3	0.1971	27.5	0.1968	27.5	0.1972	26.9
0.1993	27.3	0.1992	27.5	0.1989	27.5	0.1993	26.9
0.2016	27.4	0.2015	27.5	0.2011	27.5	0.2015	27
0.2037	27.3	0.2037	27.5	0.2032	27.5	0.2037	26.9
0.2057	27.3	0.2058	27.6	0.2053	27.6	0.2057	27
0.2075	27.3	0.2075	27.5	0.2071	27.5	0.2075	26.9
0.2093	27.3	0.2092	27.6	0.2089	27.6	0.2092	26.9
0.2112	27.4	0.2111	27.6	0.2108	27.6	0.2111	27
0.2133	27.3	0.2131	27.6	0.2129	27.5	0.2132	26.9
0.2154	27.4	0.2153	27.6	0.215	27.6	0.2154	27
0.2175	27.4	0.2175	27.6	0.2172	27.6	0.2175	27
0.2196	27.3	0.2196	27.6	0.2193	27.6	0.2195	26.9
0.2215	27.4	0.2215	27.6	0.2212	27.6	0.2214	27
0.2232	27.4	0.2232	27.6	0.223	27.6	0.2232	26.9
0.2249	27.4	0.2249	27.6	0.2246	27.6	0.2249	26.9
0.2267	27.4	0.2266	27.6	0.2263	27.6	0.2267	27
0.2287	27.4	0.2286	27.6	0.2282	27.6	0.2286	26.9
0.231	27.4	0.2309	27.6	0.2304	27.6	0.2308	27
0.2334	27.4	0.2333	27.6	0.2328	27.6	0.2332	27
0.2358	27.4	0.2356	27.6	0.2352	27.6	0.2356	26.9
0.2379	27.4	0.2378	27.6	0.2375	27.6	0.2379	27
0.2399	27.4	0.2398	27.6	0.2395	27.6	0.2399	26.9
0.2419	27.4	0.2418	27.6	0.2415	27.6	0.2419	27
0.2439	27.4	0.2438	27.6	0.2436	27.6	0.2439	27
0.2459	27.4	0.2458	27.6	0.2456	27.6	0.2459	27
0.2479	27.4	0.2478	27.6	0.2475	27.6	0.2479	27
0.2499	27.4	0.2498	27.7	0.2495	27.6	0.2499	26.9
0.2518	27.4	0.2517	27.7	0.2513	27.6	0.2518	27
0.2536	27.4	0.2536	27.6	0.2531	27.6	0.2536	27
0.2554	27.4	0.2553	27.7	0.2549	27.6	0.2554	26.9
0.2572	27.4	0.2572	27.7	0.2568	27.6	0.2572	27
0.2592	27.4	0.2592	27.7	0.2587	27.6	0.2591	27
0.2614	27.4	0.2613	27.7	0.2608	27.6	0.2613	27
0.2636	27.4	0.2635	27.7	0.2631	27.6	0.2634	27
0.2657	27.4	0.2656	27.7	0.2653	27.6	0.2656	27
0.2678	27.4	0.2677	27.7	0.2674	27.6	0.2677	27
0.2696	27.4	0.2695	27.7	0.2693	27.6	0.2695	27
0.2713	27.4	0.2712	27.7	0.271	27.6	0.2713	27
0.2732	27.4	0.2731	27.7	0.2728	27.6	0.2731	27
0.2752	27.4	0.2752	27.7	0.2748	27.6	0.2751	26.9
0.2773	27.4	0.2773	27.7	0.2769	27.6	0.2772	27
0.2794	27.4	0.2795	27.7	0.2791	27.6	0.2794	27
0.2815	27.4	0.2815	27.7	0.2812	27.7	0.2814	27
0.2834	27.4	0.2834	27.7	0.2831	27.6	0.2833	27
0.2851	27.4	0.2852	27.7	0.2848	27.7	0.285	27
0.2867	27.4	0.2868	27.7	0.2864	27.7	0.2867	27
0.2886	27.4	0.2886	27.7	0.2882	27.7	0.2885	27
0.2907	27.4	0.2907	27.7	0.2902	27.7	0.2905	27
0.293	27.4	0.293	27.7	0.2925	27.7	0.2929	27
0.2955	27.4	0.2954	27.7	0.295	27.7	0.2954	27
0.298	27.4	0.2978	27.7	0.2975	27.7	0.2979	27
0.3002	27.4	0.3	27.7	0.2997	27.7	0.3002	27
0.3021	27.4	0.302	27.8	0.3017	27.7	0.3021	27
0.3039	27.4	0.3039	27.8	0.3036	27.7	0.304	27
0.3058	27.4	0.3058	27.8	0.3055	27.7	0.3058	27
0.3077	27.4	0.3077	27.8	0.3074	27.7	0.3077	27
0.3097	27.4	0.3097	27.8	0.3093	27.7	0.3097	27
0.3117	27.4	0.3117	27.8	0.3113	27.7	0.3116	27
0.3136	27.4	0.3136	27.8	0.3133	27.7	0.3136	27
0.3155	27.4	0.3155	27.8	0.3152	27.7	0.3155	27
0.3174	27.4	0.3173	27.8	0.317	27.7	0.3173	27
0.3193	27.4	0.3193	27.8	0.3189	27.7	0.3192	27
0.3213	27.4	0.3213	27.8	0.3209	27.7	0.3213	27
0.3235	27.5	0.3234	27.8	0.323	27.7	0.3234	27
0.3257	27.4	0.3256	27.8	0.3252	27.7	0.3256	27
0.3278	27.4	0.3278	27.8	0.3274	27.7	0.3277	27
0.3297	27.4	0.3297	27.8	0.3294	27.7	0.3297	27
0.3314	27.4	0.3315	27.8	0.3311	27.7	0.3314	27
0.3332	27.5	0.3332	27.8	0.3328	27.7	0.3331	27
0.335	27.4	0.335	27.8	0.3346	27.7	0.3349	27
0.3372	27.4	0.3371	27.8	0.3367	27.7	0.3371	27
0.3394	27.5	0.3393	27.8	0.3389	27.7	0.3393	27
0.3416	27.4	0.3415	27.8	0.3411	27.8	0.3415	27
0.3436	27.5	0.3436	27.8	0.3432	27.7	0.3436	27
0.3455	27.5	0.3455	27.8	0.3452	27.8	0.3455	27
0.3472	27.5	0.3473	27.8	0.3469	27.8	0.3472	27
0.3489	27.5	0.349	27.8	0.3486	27.8	0.3489	27
0.3507	27.5	0.3508	27.8	0.3503	27.8	0.3507	27
0.3528	27.5	0.3528	27.8	0.3523	27.8	0.3528	27
0.3551	27.5	0.3551	27.8	0.3546	27.8	0.355	27
0.3575	27.5	0.3575	27.9	0.357	27.8	0.3574	27
0.3599	27.5	0.3598	27.9	0.3595	27.8	0.3598	27
0.3621	27.5	0.362	27.9	0.3617	27.8	0.362	27
0.364	27.5	0.364	27.9	0.3637	27.8	0.3639	27
0.3659	27.5	0.3658	27.9	0.3655	27.8	0.3658	27
0.3678	27.5	0.3677	27.9	0.3673	27.8	0.3676	27
0.3697	27.5	0.3696	27.9	0.3693	27.8	0.3696	27
0.3717	27.5	0.3716	27.9	0.3713	27.8	0.3717	27
0.3737	27.5	0.3736	27.9	0.3733	27.8	0.3737	27
0.3757	27.5	0.3756	27.9	0.3753	27.8	0.3757	27
0.3776	27.5	0.3775	27.9	0.3772	27.8	0.3776	27
0.3795	27.5	0.3795	27.9	0.3791	27.8	0.3795	27
0.3814	27.5	0.3815	27.9	0.381	27.8	0.3814	27
0.3835	27.5	0.3835	27.9	0.3829	27.8	0.3834	27
0.3855	27.5	0.3856	27.9	0.385	27.8	0.3855	27
0.3876	27.5	0.3877	27.9	0.3872	27.8	0.3876	27
0.3897	27.5	0.3898	27.9	0.3893	27.8	0.3897	27
0.3916	27.5	0.3917	27.9	0.3912	27.8	0.3916	27
0.3934	27.5	0.3934	27.9	0.393	27.8	0.3933	27
0.3952	27.5	0.3951	27.9	0.3947	27.8	0.3951	27
0.3972	27.5	0.3971	27.9	0.3967	27.8	0.397	27
0.3993	27.5	0.3992	27.9	0.3988	27.8	0.3992	27
0.4015	27.5	0.4014	27.9	0.401	27.9	0.4014	27
0.4036	27.5	0.4035	27.9	0.4032	27.8	0.4036	27
0.4056	27.5	0.4055	27.9	0.4053	27.8	0.4056	27
0.4075	27.5	0.4075	27.9	0.4072	27.9	0.4075	27
0.4093	27.5	0.4092	27.9	0.4089	27.8	0.4092	27
0.4109	27.5	0.4109	27.9	0.4105	27.9	0.4109	27
0.4127	27.5	0.4127	27.9	0.4123	27.9	0.4127	27
0.4148	27.5	0.4148	27.9	0.4143	27.9	0.4147	27
0.4171	27.5	0.4171	28	0.4166	27.9	0.417	27
0.4195	27.5	0.4195	27.9	0.419	27.9	0.4194	27
0.422	27.5	0.4219	27.9	0.4214	27.9	0.4218	27
0.4242	27.5	0.4241	28	0.4237	27.9	0.4241	27
0.4261	27.5	0.426	27.9	0.4257	27.9	0.426	27
0.4279	27.5	0.4279	28	0.4276	27.9	0.4279	27
0.4298	27.5	0.4297	28	0.4294	27.9	0.4297	27
0.4317	27.5	0.4317	28	0.4313	27.9	0.4316	27
0.4337	27.5	0.4337	28	0.4334	27.9	0.4337	27
0.4358	27.6	0.4357	28	0.4354	27.9	0.4357	27
0.4377	27.5	0.4377	28	0.4373	27.9	0.4377	27
0.4396	27.6	0.4396	28	0.4392	27.9	0.4396	27
0.4415	27.6	0.4414	28	0.4411	27.9	0.4415	27
0.4434	27.5	0.4433	28	0.443	27.9	0.4434	27
0.4454	27.6	0.4453	28	0.4449	27.9	0.4453	27
0.4474	27.6	0.4473	28	0.447	27.9	0.4474	27
0.4495	27.6	0.4495	28	0.4491	27.9	0.4495	27
0.4516	27.6	0.4516	28	0.4512	27.9	0.4516	27
0.4535	27.6	0.4535	28	0.4532	27.9	0.4535	27
0.4552	27.6	0.4553	28	0.4549	27.9	0.4553	27
0.457	27.6	0.457	28	0.4566	27.9	0.4571	27
0.459	27.6	0.4589	28	0.4585	27.9	0.459	27
0.4611	27.6	0.461	28	0.4606	27.9	0.4611	27
0.4633	27.6	0.4632	28	0.4628	27.9	0.4632	27
0.4656	27.6	0.4654	28	0.4651	27.9	0.4654	27
0.4677	27.6	0.4676	28	0.4673	27.9	0.4676	27
0.4696	27.6	0.4696	28	0.4693	27.9	0.4695	27
0.4713	27.6	0.4713	28	0.471	28	0.4713	27
0.473	27.6	0.473	28	0.4726	27.9	0.473	27
0.4748	27.6	0.4748	28	0.4744	28	0.4748	27
0.4768	27.6	0.4769	28	0.4764	28	0.4768	27
0.4791	27.6	0.4792	28	0.4786	27.9	0.4791	27
0.4815	27.6	0.4815	28	0.481	28	0.4815	27
0.4838	27.6	0.4839	28	0.4834	28	0.4838	27
0.4861	27.6	0.4861	28.1	0.4857	28	0.4861	27
0.488	27.6	0.488	28	0.4877	28	0.488	27
0.4899	27.6	0.4899	28.1	0.4895	28	0.4898	27
0.4918	27.6	0.4917	28	0.4914	28	0.4917	27
0.4938	27.6	0.4937	28	0.4934	28	0.4937	27
0.4958	27.6	0.4957	28.1	0.4954	28	0.4957	27
0.4978	27.6	0.4977	28.1	0.4975	28	0.4978	27
0.4998	27.6	0.4997	28.1	0.4994	28	0.4997	27
0.5016	27.6	0.5016	28	0.5013	28	0.5016	27
0.5035	27.6	0.5034	28.1	0.5031	28	0.5035	27
0.5054	27.6	0.5053	28.1	0.505	28	0.5054	27
0.5074	27.6	0.5074	28.1	0.507	28	0.5074	27
0.5095	27.6	0.5095	28.1	0.5091	28	0.5095	27
0.5117	27.6	0.5117	28.1	0.5113	28	0.5116	27
0.5138	27.6	0.5138	28.1	0.5135	28	0.5138	27
0.5157	27.6	0.5157	28.1	0.5154	28	0.5157	27
0.5175	27.6	0.5174	28.1	0.5171	28	0.5174	27
0.5193	27.6	0.5191	28.1	0.5188	28	0.5192	27
0.5213	27.6	0.521	28.1	0.5207	28	0.5211	27
0.5234	27.6	0.5231	28.1	0.5229	28	0.5232	27
0.5255	27.6	0.5254	28.1	0.525	28	0.5254	27
0.5276	27.6	0.5276	28.1	0.5272	28	0.5275	27
0.5295	27.6	0.5297	28.1	0.5292	28	0.5295	27
0.5313	27.6	0.5315	28.1	0.5311	28	0.5314	27
0.5331	27.6	0.5332	28.1	0.5328	28	0.5331	27
0.5348	27.6	0.5349	28.1	0.5345	28	0.5348	27
0.5366	27.6	0.5367	28.1	0.5363	28	0.5367	27
0.5387	27.6	0.5387	28.1	0.5383	28	0.5387	27
0.541	27.7	0.541	28.1	0.5405	28	0.5409	27
0.5434	27.6	0.5433	28.1	0.5429	28	0.5433	27
0.5458	27.6	0.5457	28.1	0.5453	28	0.5457	27
0.5481	27.7	0.548	28.1	0.5476	28.1	0.548	27
0.5501	27.6	0.55	28.1	0.5497	28	0.55	27
0.552	27.7	0.5519	28.1	0.5516	28.1	0.5519	27
0.5538	27.7	0.5538	28.1	0.5535	28.1	0.5538	27
0.5558	27.7	0.5558	28.1	0.5554	28.1	0.5558	27
0.5578	27.7	0.5578	28.1	0.5574	28.1	0.5577	27
0.5597	27.7	0.5597	28.1	0.5593	28.1	0.5597	27
0.5616	27.7	0.5615	28.1	0.5612	28.1	0.5616	27
0.5635	27.7	0.5633	28.1	0.5631	28.1	0.5634	27
0.5653	27.7	0.5651	28.1	0.5649	28.1	0.5653	27
0.5672	27.7	0.567	28.1	0.5667	28.1	0.5672	27
0.5692	27.7	0.5691	28.1	0.5687	28.1	0.5692	27
0.5713	27.7	0.5712	28.1	0.5708	28.1	0.5713	27
0.5735	27.7	0.5735	28.1	0.5731	28.1	0.5735	27
0.5757	27.7	0.5757	28.2	0.5753	28.1	0.5756	27
0.5776	27.7	0.5777	28.1	0.5773	28.1	0.5776	27
0.5794	27.7	0.5795	28.1	0.5791	28.1	0.5794	27
0.5813	27.7	0.5813	28.2	0.5808	28.1	0.5812	27
0.5832	27.7	0.5832	28.1	0.5827	28.1	0.5832	27
0.5853	27.7	0.5852	28.2	0.5848	28.1	0.5853	27
0.5874	27.7	0.5873	28.2	0.587	28.1	0.5874	27
0.5895	27.7	0.5894	28.2	0.5892	28.1	0.5896	27
0.5915	27.7	0.5914	28.2	0.5912	28.1	0.5916	27
0.5933	27.7	0.5933	28.2	0.5931	28.1	0.5934	27
0.595	27.7	0.595	28.2	0.5948	28.1	0.5951	27
0.5967	27.7	0.5967	28.2	0.5964	28.1	0.5967	27
0.5986	27.7	0.5985	28.2	0.5982	28.1	0.5986	27
0.6007	27.7	0.6006	28.2	0.6002	28.1	0.6006	27
0.603	27.7	0.6028	28.2	0.6025	28.1	0.6028	27
0.6054	27.7	0.6053	28.2	0.6049	28.1	0.6052	27
0.6078	27.7	0.6078	28.2	0.6073	28.1	0.6076	27
0.61	27.7	0.61	28.2	0.6096	28.1	0.6099	27
0.612	27.7	0.6121	28.2	0.6116	28.1	0.6119	27
0.6139	27.7	0.614	28.2	0.6135	28.1	0.6138	27
0.6158	27.7	0.6158	28.2	0.6154	28.1	0.6157	27
0.6178	27.7	0.6178	28.2	0.6174	28.2	0.6177	27
0.6199	27.7	0.6197	28.2	0.6195	28.1	0.6198	27
0.6219	27.7	0.6217	28.2	0.6215	28.1	0.6219	27
0.6238	27.7	0.6236	28.2	0.6234	28.2	0.6238	27
0.6256	27.7	0.6255	28.2	0.6253	28.1	0.6256	27
0.6274	27.7	0.6274	28.2	0.6271	28.2	0.6274	27
0.6292	27.7	0.6293	28.2	0.6289	28.2	0.6292	27
0.6312	27.7	0.6312	28.2	0.6308	28.2	0.6312	27
0.6333	27.8	0.6333	28.2	0.6329	28.2	0.6333	27
0.6355	27.7	0.6355	28.2	0.6351	28.2	0.6355	27
0.6378	27.7	0.6376	28.2	0.6373	28.2	0.6377	27
0.6398	27.8	0.6397	28.2	0.6393	28.2	0.6397	27
0.6416	27.7	0.6415	28.2	0.6411	28.2	0.6415	27
0.6434	27.8	0.6433	28.2	0.6429	28.2	0.6433	27
0.6453	27.8	0.6452	28.2	0.6447	28.2	0.6452	27
0.6473	27.8	0.6472	28.2	0.6467	28.2	0.6473	27
0.6494	27.8	0.6494	28.2	0.6489	28.2	0.6495	27
0.6516	27.8	0.6515	28.2	0.651	28.2	0.6516	27
0.6536	27.8	0.6536	28.2	0.6531	28.2	0.6536	27
0.6554	27.8	0.6554	28.2	0.655	28.2	0.6554	27
0.6571	27.8	0.6571	28.2	0.6568	28.2	0.657	27
0.6588	27.8	0.6588	28.2	0.6585	28.2	0.6586	27
0.6606	27.8	0.6606	28.2	0.6603	28.2	0.6605	27
0.6627	27.8	0.6627	28.2	0.6623	28.2	0.6626	27
0.665	27.8	0.6649	28.2	0.6646	28.2	0.6649	27
0.6675	27.8	0.6673	28.3	0.667	28.2	0.6673	27
0.6699	27.8	0.6698	28.2	0.6694	28.2	0.6698	27
0.6721	27.8	0.672	28.2	0.6717	28.2	0.672	27
0.6741	27.8	0.674	28.2	0.6737	28.2	0.674	27
0.676	27.8	0.676	28.2	0.6756	28.2	0.6759	27.1
0.6779	27.8	0.6779	28.3	0.6775	28.2	0.6778	27
0.6799	27.8	0.6798	28.2	0.6795	28.2	0.6798	27
0.6819	27.8	0.6818	28.3	0.6814	28.2	0.6819	27
0.6838	27.8	0.6837	28.2	0.6834	28.2	0.6839	27
0.6857	27.8	0.6856	28.2	0.6853	28.2	0.6858	27.1
0.6876	27.8	0.6875	28.3	0.6872	28.2	0.6876	27
0.6894	27.8	0.6893	28.2	0.689	28.2	0.6894	27
0.6913	27.8	0.6912	28.3	0.6909	28.2	0.6912	27.1
0.6932	27.8	0.6932	28.3	0.6929	28.2	0.6931	27
0.6953	27.8	0.6953	28.2	0.6949	28.2	0.6952	27
0.6975	27.8	0.6974	28.3	0.6971	28.3	0.6974	27
0.6996	27.8	0.6996	28.3	0.6992	28.2	0.6996	27
0.7017	27.8	0.7016	28.3	0.7013	28.2	0.7017	27
0.7035	27.8	0.7035	28.3	0.7031	28.2	0.7035	27
0.7053	27.8	0.7052	28.3	0.7048	28.3	0.7053	27.1
0.7072	27.8	0.7071	28.3	0.7067	28.3	0.7071	27
0.7092	27.8	0.7091	28.3	0.7087	28.3	0.7091	27
0.7114	27.8	0.7113	28.3	0.7109	28.3	0.7112	27.1
0.7135	27.8	0.7135	28.3	0.7131	28.3	0.7134	27
0.7155	27.8	0.7156	28.3	0.7152	28.3	0.7155	27
0.7174	27.8	0.7174	28.3	0.7171	28.3	0.7173	27.1
0.7191	27.8	0.7191	28.3	0.7188	28.3	0.7191	27
0.7208	27.8	0.7208	28.3	0.7205	28.3	0.7208	27.1
0.7227	27.8	0.7227	28.3	0.7223	28.3	0.7227	27.1
0.7248	27.9	0.7248	28.3	0.7244	28.3	0.7248	27.1
0.7271	27.9	0.7271	28.3	0.7266	28.3	0.7271	27.1
0.7295	27.9	0.7294	28.3	0.729	28.3	0.7295	27
0.7319	27.8	0.7318	28.3	0.7314	28.3	0.7318	27.1
0.734	27.9	0.7339	28.3	0.7336	28.3	0.734	27
0.7359	27.9	0.7358	28.3	0.7355	28.3	0.7359	27.1
0.7379	27.8	0.7378	28.3	0.7375	28.3	0.7378	27.1
0.7399	27.9	0.7398	28.3	0.7395	28.3	0.7398	27
0.742	27.9	0.7419	28.3	0.7416	28.3	0.7419	27.1
0.7441	27.8	0.744	28.3	0.7437	28.3	0.744	27.1
0.746	27.9	0.7459	28.3	0.7457	28.3	0.746	27.1
0.7479	27.9	0.7478	28.3	0.7476	28.3	0.7479	27.1
0.7497	27.9	0.7496	28.3	0.7493	28.3	0.7497	27.1
0.7515	27.9	0.7514	28.3	0.7511	28.3	0.7515	27.1
0.7533	27.9	0.7532	28.3	0.7529	28.3	0.7534	27.1
0.7553	27.9	0.7552	28.3	0.7548	28.3	0.7553	27.1
0.7573	27.9	0.7573	28.3	0.7569	28.3	0.7574	27.1
0.7595	27.9	0.7594	28.3	0.759	28.3	0.7594	27
0.7617	27.9	0.7616	28.3	0.7612	28.3	0.7615	27.1
0.7637	27.9	0.7637	28.3	0.7633	28.3	0.7635	27.1
0.7656	27.9	0.7655	28.3	0.7651	28.3	0.7654	27
0.7674	27.9	0.7673	28.3	0.7669	28.3	0.7673	27.1
0.7694	27.9	0.7693	28.3	0.7688	28.3	0.7692	27.1
0.7714	27.9	0.7713	28.3	0.7709	28.3	0.7713	27.1
0.7735	27.9	0.7735	28.3	0.773	28.3	0.7735	27.1
0.7755	27.9	0.7756	28.3	0.7752	28.3	0.7755	27.1
0.7775	27.9	0.7775	28.3	0.7772	28.3	0.7775	27.1
0.7792	27.9	0.7793	28.3	0.779	28.3	0.7793	27.1
0.7809	27.9	0.7809	28.3	0.7806	28.3	0.7809	27.1
0.7827	27.9	0.7827	28.3	0.7824	28.4	0.7827	27.1
0.7847	27.9	0.7847	28.3	0.7843	28.3	0.7846	27.1
0.7868	27.9	0.7868	28.3	0.7864	28.4	0.7867	27.1
0.789	27.9	0.789	28.3	0.7886	28.3	0.7889	27.1
0.7913	27.9	0.7912	28.3	0.7908	28.3	0.7912	27.1
0.7937	27.9	0.7936	28.4	0.7931	28.4	0.7936	27.1
0.7959	27.9	0.7958	28.3	0.7954	28.4	0.7959	27.1
0.798	27.9	0.7979	28.3	0.7976	28.4	0.798	27.1
0.8	27.9	0.8	28.4	0.7996	28.4	0.8	27.1
0.802	27.9	0.802	28.3	0.8016	28.4	0.802	27.1
0.8041	27.9	0.804	28.4	0.8036	28.4	0.804	27.1
0.8061	27.9	0.806	28.4	0.8056	28.4	0.806	27.1
0.808	27.9	0.808	28.4	0.8076	28.4	0.8079	27.1
0.8099	27.9	0.8098	28.4	0.8095	28.4	0.8098	27.1
0.8116	27.9	0.8116	28.4	0.8113	28.4	0.8116	27.1
0.8134	27.9	0.8135	28.4	0.8131	28.4	0.8134	27.1
0.8153	28	0.8153	28.4	0.815	28.4	0.8153	27.1
0.8172	27.9	0.8173	28.3	0.8169	28.4	0.8172	27.1
0.8193	27.9	0.8193	28.4	0.8189	28.4	0.8192	27.1
0.8214	28	0.8214	28.4	0.821	28.4	0.8214	27.1
0.8235	27.9	0.8235	28.4	0.8232	28.4	0.8235	27.1
0.8256	28	0.8256	28.4	0.8253	28.4	0.8256	27.1
0.8276	28	0.8276	28.4	0.8273	28.4	0.8276	27.1
0.8296	28	0.8296	28.4	0.8292	28.4	0.8296	27.1
0.8316	28	0.8315	28.4	0.8311	28.4	0.8315	27.1
0.8336	28	0.8335	28.4	0.8331	28.4	0.8335	27.1
0.8356	28	0.8355	28.4	0.8351	28.4	0.8355	27.1
0.8376	28	0.8375	28.4	0.8371	28.4	0.8375	27.1
0.8396	28	0.8394	28.4	0.8391	28.4	0.8395	27.1
0.8414	28	0.8413	28.4	0.841	28.4	0.8413	27.1
0.8432	28	0.843	28.4	0.8427	28.4	0.843	27.1
0.8449	28	0.8447	28.4	0.8445	28.4	0.8447	27.1
0.8468	28	0.8466	28.4	0.8463	28.4	0.8467	27.1
0.8488	28	0.8487	28.4	0.8483	28.4	0.8488	27.1
0.851	28	0.8509	28.4	0.8505	28.4	0.8511	27.1
0.8533	28	0.8533	28.4	0.8528	28.4	0.8534	27.1
0.8556	28	0.8556	28.4	0.8552	28.4	0.8557	27.1
0.8577	28	0.8578	28.4	0.8574	28.4	0.8577	27.1
0.8597	28	0.8598	28.4	0.8595	28.4	0.8597	27.1
0.8618	28	0.8619	28.4	0.8615	28.4	0.8617	27.1
0.8639	28	0.8639	28.4	0.8636	28.4	0.8638	27.1
0.8661	28	0.866	28.4	0.8657	28.4	0.866	27.1
0.8681	28	0.8681	28.4	0.8677	28.4	0.8681	27.1
0.87	28	0.87	28.4	0.8696	28.4	0.87	27.1
0.8718	28	0.8718	28.4	0.8714	28.4	0.8718	27.1
0.8736	28	0.8736	28.4	0.8732	28.5	0.8736	27.1
0.8754	28	0.8753	28.4	0.875	28.4	0.8753	27.1
0.8773	28	0.8772	28.4	0.8768	28.5	0.8771	27.1
0.8792	28	0.8791	28.4	0.8787	28.5	0.879	27.1
0.8812	28	0.8812	28.4	0.8807	28.4	0.8811	27.1
0.8834	28	0.8833	28.4	0.8829	28.5	0.8832	27.1
0.8855	28	0.8855	28.4	0.8851	28.5	0.8854	27.1
0.8875	28.1	0.8875	28.4	0.8872	28.5	0.8875	27.1
0.8894	28	0.8893	28.4	0.8891	28.5	0.8894	27.1
0.8912	28	0.8911	28.4	0.8909	28.5	0.8912	27.1
0.8932	28.1	0.893	28.4	0.8928	28.5	0.8932	27.1
0.8954	28	0.8952	28.4	0.8948	28.5	0.8953	27.1
0.8976	28.1	0.8974	28.4	0.8971	28.5	0.8976	27.1
0.8997	28.1	0.8996	28.4	0.8993	28.5	0.8997	27.1
0.9017	28.1	0.9017	28.4	0.9013	28.5	0.9017	27.1
0.9035	28.1	0.9035	28.4	0.9032	28.5	0.9035	27.1
0.9051	28.1	0.9052	28.4	0.9048	28.5	0.9051	27.1
0.9068	28.1	0.9068	28.4	0.9065	28.5	0.9067	27.1
0.9087	28.1	0.9087	28.4	0.9082	28.5	0.9085	27.1
0.9107	28.1	0.9107	28.4	0.9103	28.5	0.9106	27.1
0.913	28.1	0.913	28.4	0.9125	28.5	0.9129	27.1
0.9153	28.1	0.9153	28.5	0.9149	28.5	0.9153	27.1
0.9177	28.1	0.9177	28.4	0.9173	28.5	0.9177	27.1
0.9198	28.1	0.9198	28.4	0.9194	28.5	0.9198	27.1
0.9219	28.1	0.9218	28.5	0.9214	28.5	0.9219	27.1
0.9239	28.1	0.9238	28.5	0.9234	28.5	0.9238	27.1
0.926	28.1	0.9258	28.5	0.9255	28.5	0.9259	27.1
0.928	28.1	0.9279	28.5	0.9275	28.5	0.9279	27.1
0.93	28.1	0.9299	28.5	0.9296	28.5	0.9299	27.1
0.9319	28.1	0.9319	28.5	0.9316	28.5	0.9319	27.1
0.9337	28.1	0.9338	28.5	0.9335	28.5	0.9337	27.1
0.9355	28.1	0.9356	28.5	0.9352	28.5	0.9355	27.1
0.9373	28.1	0.9374	28.5	0.937	28.5	0.9373	27.1
0.9392	28.1	0.9392	28.5	0.9388	28.5	0.9392	27.1
0.9412	28.1	0.9412	28.5	0.9407	28.5	0.9411	27.1
0.9433	28.1	0.9432	28.5	0.9427	28.5	0.9432	27.1
0.9455	28.1	0.9454	28.5	0.9449	28.5	0.9454	27.1
0.9477	28.1	0.9476	28.5	0.9472	28.5	0.9476	27.1
0.9498	28.1	0.9497	28.5	0.9494	28.5	0.9498	27.1
0.9517	28.1	0.9516	28.5	0.9513	28.5	0.9516	27.1
0.9534	28.1	0.9533	28.5	0.953	28.5	0.9533	27.1
0.9552	28.1	0.9551	28.5	0.9548	28.5	0.9551	27.1
0.9572	28.1	0.9572	28.5	0.9568	28.5	0.9571	27.1
0.9594	28.1	0.9593	28.5	0.959	28.5	0.9593	27.1
0.9615	28.1	0.9614	28.5	0.9612	28.5	0.9614	27.1
0.9635	28.1	0.9635	28.5	0.9632	28.5	0.9634	27.1
0.9653	28.1	0.9653	28.5	0.9651	28.5	0.9653	27.1
0.967	28.1	0.967	28.5	0.9667	28.5	0.967	27.1
0.9687	28.1	0.9687	28.5	0.9684	28.5	0.9687	27.1
0.9706	28.1	0.9706	28.5	0.9702	28.5	0.9706	27.1
0.9727	28.2	0.9727	28.5	0.9723	28.5	0.9727	27.1
0.975	28.1	0.975	28.5	0.9745	28.6	0.9751	27.1
0.9775	28.2	0.9774	28.5	0.9769	28.6	0.9775	27.1
0.9798	28.2	0.9797	28.5	0.9792	28.6	0.9798	27.1
0.9819	28.2	0.9818	28.5	0.9813	28.5	0.9819	27.1
0.984	28.2	0.9838	28.5	0.9834	28.6	0.9839	27.1
0.986	28.2	0.9858	28.5	0.9854	28.6	0.9859	27.1
0.9881	28.2	0.9879	28.5	0.9875	28.6	0.9879	27.1
0.9901	28.2	0.9899	28.5	0.9896	28.6	0.99	27.1
0.9921	28.2	0.9919	28.5	0.9917	28.6	0.992	27.1
0.9939	28.2	0.9938	28.5	0.9936	28.6	0.9939	27.1
0.9956	28.2	0.9956	28.5	0.9954	28.6	0.9957	27.1
0.9974	28.2	0.9974	28.5	0.9972	28.6	0.9975	27.1
0.9992	28.2	0.9993	28.5	0.999	28.6	0.9993	27.1
1.0011	28.2	1.0012	28.5	1.0008	28.6	1.0011	27.1
1.0031	28.2	1.0032	28.5	1.0027	28.6	1.0031	27.1
1.0053	28.2	1.0053	28.5	1.0048	28.6	1.0051	27.1
1.0075	28.2	1.0075	28.6	1.007	28.6	1.0074	27.1
1.0097	28.2	1.0097	28.5	1.0093	28.6	1.0096	27.1
1.0118	28.2	1.0118	28.6	1.0115	28.6	1.0118	27.1
1.0137	28.2	1.0136	28.6	1.0134	28.6	1.0137	27.1
1.0155	28.2	1.0154	28.5	1.0152	28.6	1.0155	27.1
1.0173	28.2	1.0171	28.6	1.0169	28.6	1.0173	27.1
1.0192	28.2	1.0191	28.6	1.0188	28.6	1.0193	27.1
1.0213	28.2	1.0212	28.6	1.0209	28.6	1.0213	27.1
1.0234	28.2	1.0233	28.6	1.023	28.6	1.0234	27.1
1.0255	28.2	1.0254	28.6	1.0251	28.6	1.0255	27.1
1.0273	28.2	1.0272	28.6	1.027	28.6	1.0273	27.1
1.0291	28.2	1.029	28.6	1.0288	28.6	1.0291	27.1
1.0308	28.2	1.0307	28.6	1.0305	28.6	1.0308	27.1
1.0327	28.2	1.0326	28.6	1.0323	28.6	1.0326	27.1
1.0348	28.2	1.0347	28.6	1.0343	28.6	1.0346	27.1
1.037	28.2	1.037	28.6	1.0365	28.6	1.0369	27.1
1.0395	28.3	1.0395	28.6	1.0388	28.6	1.0393	27.1
1.0418	28.2	1.0418	28.6	1.0412	28.6	1.0416	27.1
1.0439	28.2	1.0439	28.6	1.0434	28.6	1.0438	27.1
1.0459	28.3	1.046	28.6	1.0455	28.6	1.0459	27.1
1.048	28.2	1.048	28.6	1.0477	28.6	1.0479	27.1
1.0501	28.3	1.05	28.6	1.0498	28.6	1.05	27.1
1.0521	28.3	1.0521	28.6	1.0518	28.6	1.0521	27.1
1.0541	28.3	1.054	28.6	1.0538	28.6	1.054	27.1
1.056	28.3	1.0559	28.6	1.0556	28.6	1.0559	27.1
1.0577	28.3	1.0577	28.6	1.0574	28.6	1.0577	27.1
1.0595	28.3	1.0594	28.6	1.0591	28.6	1.0594	27.1
1.0613	28.3	1.0612	28.6	1.0609	28.6	1.0612	27.1
1.0632	28.3	1.0631	28.6	1.0628	28.6	1.0631	27.1
1.0652	28.3	1.0651	28.6	1.0648	28.6	1.0652	27.1
1.0673	28.3	1.0673	28.6	1.0669	28.6	1.0673	27.1
1.0695	28.3	1.0695	28.6	1.0691	28.6	1.0695	27.1
1.0718	28.3	1.0717	28.6	1.0714	28.6	1.0717	27.1
1.0739	28.3	1.0738	28.6	1.0735	28.7	1.0738	27.1
1.0758	28.3	1.0758	28.6	1.0754	28.6	1.0757	27.1
1.0775	28.3	1.0775	28.6	1.0771	28.6	1.0775	27.1
1.0793	28.3	1.0792	28.6	1.0788	28.7	1.0792	27.1
1.0813	28.3	1.0811	28.6	1.0808	28.7	1.0812	27.1
1.0834	28.3	1.0833	28.7	1.0829	28.6	1.0834	27.1
1.0856	28.3	1.0854	28.6	1.0851	28.7	1.0855	27.1
1.0875	28.3	1.0875	28.6	1.0872	28.7	1.0875	27.1
1.0893	28.3	1.0893	28.7	1.0891	28.7	1.0893	27.1
1.091	28.3	1.091	28.6	1.0908	28.7	1.091	27.1
1.0928	28.3	1.0928	28.7	1.0925	28.7	1.0928	27.2
1.0947	28.3	1.0947	28.7	1.0943	28.7	1.0946	27.1
1.0968	28.3	1.0968	28.7	1.0964	28.7	1.0967	27.1
1.0992	28.3	1.0991	28.7	1.0986	28.7	1.099	27.2
1.1016	28.3	1.1015	28.7	1.1011	28.7	1.1014	27.1
1.1038	28.3	1.1037	28.7	1.1033	28.7	1.1036	27.1
1.1058	28.3	1.1057	28.7	1.1054	28.7	1.1056	27.1
1.1077	28.3	1.1077	28.7	1.1073	28.7	1.1076	27.1
1.1098	28.3	1.1097	28.7	1.1093	28.7	1.1097	27.2
1.1118	28.4	1.1118	28.7	1.1114	28.7	1.1118	27.1
1.1139	28.3	1.1138	28.7	1.1134	28.7	1.1139	27.1
1.1159	28.4	1.1158	28.7	1.1154	28.7	1.1159	27.1
1.1179	28.4	1.1178	28.7	1.1175	28.7	1.1178	27.1
1.1197	28.4	1.1198	28.7	1.1194	28.7	1.1197	27.2
1.1216	28.4	1.1216	28.7	1.1213	28.7	1.1216	27.1
1.1234	28.3	1.1235	28.7	1.1231	28.7	1.1234	27.1
1.1254	28.4	1.1254	28.7	1.125	28.7	1.1253	27.1
1.1274	28.4	1.1274	28.7	1.127	28.7	1.1274	27.1
1.1296	28.4	1.1295	28.7	1.1291	28.7	1.1295	27.2
1.1317	28.4	1.1317	28.7	1.1313	28.7	1.1317	27.1
1.1338	28.4	1.1339	28.7	1.1335	28.7	1.1338	27.2
1.1358	28.4	1.1359	28.7	1.1355	28.7	1.1358	27.2
1.1376	28.4	1.1377	28.7	1.1373	28.7	1.1376	27.1
1.1393	28.4	1.1394	28.7	1.139	28.7	1.1393	27.2
1.1411	28.4	1.1411	28.7	1.1407	28.7	1.1411	27.2
1.1431	28.4	1.1431	28.7	1.1427	28.7	1.1431	27.2
1.1453	28.4	1.1452	28.7	1.1448	28.7	1.1453	27.2
1.1474	28.4	1.1473	28.7	1.147	28.7	1.1474	27.1
1.1495	28.4	1.1494	28.8	1.1491	28.7	1.1495	27.2
1.1514	28.4	1.1513	28.7	1.1511	28.7	1.1514	27.1
1.1531	28.4	1.1531	28.7	1.1528	28.7	1.1531	27.1
1.1549	28.4	1.1549	28.8	1.1546	28.7	1.1549	27.2
1.1568	28.4	1.1568	28.7	1.1564	28.7	1.1568	27.1
1.1589	28.4	1.1588	28.8	1.1584	28.7	1.1588	27.2
1.1612	28.4	1.1611	28.8	1.1607	28.7	1.1611	27.2
1.1635	28.4	1.1634	28.8	1.163	28.7	1.1634	27.1
1.1657	28.4	1.1656	28.8	1.1653	28.7	1.1656	27.2
1.1677	28.4	1.1677	28.8	1.1674	28.7	1.1676	27.2
1.1698	28.4	1.1698	28.8	1.1695	28.7	1.1697	27.2
1.1719	28.4	1.1719	28.8	1.1716	28.7	1.1718	27.2
1.174	28.4	1.1739	28.8	1.1736	28.7	1.174	27.2
1.1761	28.4	1.176	28.8	1.1756	28.7	1.176	27.2
1.178	28.4	1.1779	28.8	1.1775	28.7	1.178	27.1
1.1798	28.4	1.1798	28.8	1.1794	28.8	1.1799	27.2
1.1816	28.4	1.1816	28.8	1.1812	28.8	1.1817	27.2
1.1835	28.5	1.1834	28.8	1.183	28.7	1.1834	27.1
1.1853	28.4	1.1853	28.8	1.1849	28.8	1.1853	27.2
1.1872	28.5	1.1872	28.8	1.1868	28.7	1.1872	27.2
1.1893	28.5	1.1892	28.8	1.1888	28.8	1.1892	27.2
1.1914	28.4	1.1913	28.8	1.1909	28.8	1.1914	27.2
1.1936	28.5	1.1935	28.8	1.1932	28.8	1.1936	27.2
1.1957	28.5	1.1957	28.8	1.1953	28.8	1.1957	27.2
1.1977	28.5	1.1978	28.8	1.1974	28.7	1.1978	27.2
1.1996	28.5	1.1997	28.8	1.1993	28.8	1.1996	27.2
1.2013	28.5	1.2014	28.8	1.2011	28.8	1.2013	27.2
1.2031	28.5	1.2031	28.8	1.2029	28.8	1.2031	27.2
1.2052	28.5	1.2051	28.8	1.2048	28.8	1.2051	27.2
1.2073	28.5	1.2073	28.8	1.207	28.8	1.2073	27.2
1.2095	28.5	1.2095	28.8	1.2091	28.8	1.2094	27.2
1.2116	28.5	1.2116	28.8	1.2112	28.8	1.2115	27.2
1.2134	28.5	1.2134	28.8	1.2131	28.8	1.2132	27.2
1.215	28.5	1.215	28.8	1.2147	28.8	1.2149	27.2
1.2167	28.5	1.2167	28.8	1.2164	28.8	1.2166	27.2
1.2186	28.5	1.2185	28.8	1.2182	28.8	1.2185	27.2
1.2207	28.5	1.2206	28.8	1.2202	28.8	1.2207	27.2
1.2231	28.5	1.2228	28.8	1.2225	28.8	1.223	27.2
1.2255	28.5	1.2252	28.9	1.2249	28.8	1.2254	27.2
1.2278	28.5	1.2275	28.9	1.2272	28.8	1.2278	27.2
1.2299	28.5	1.2297	28.8	1.2294	28.8	1.2299	27.2
1.2319	28.5	1.2318	28.9	1.2314	28.8	1.2319	27.2
1.234	28.5	1.2339	28.9	1.2335	28.8	1.2339	27.2
1.236	28.5	1.2359	28.8	1.2356	28.8	1.2359	27.2
1.238	28.5	1.238	28.9	1.2376	28.8	1.2379	27.2
1.24	28.5	1.2399	28.9	1.2396	28.8	1.2399	27.2
1.2418	28.5	1.2418	28.9	1.2415	28.8	1.2418	27.2
1.2436	28.5	1.2436	28.9	1.2433	28.8	1.2436	27.2
1.2454	28.5	1.2454	28.9	1.245	28.8	1.2454	27.2
1.2472	28.5	1.2472	28.9	1.2468	28.8	1.2472	27.2
1.2492	28.5	1.2492	28.9	1.2487	28.8	1.2491	27.2
1.2513	28.5	1.2513	28.9	1.2508	28.8	1.2512	27.2
1.2534	28.5	1.2534	28.9	1.2529	28.8	1.2533	27.2
1.2556	28.5	1.2556	28.9	1.2551	28.8	1.2555	27.2
1.2578	28.6	1.2577	28.9	1.2573	28.8	1.2576	27.2
1.2598	28.6	1.2597	28.9	1.2594	28.8	1.2597	27.2
1.2616	28.5	1.2615	28.9	1.2612	28.8	1.2615	27.2
1.2632	28.6	1.2632	28.9	1.2629	28.8	1.2632	27.2
1.2651	28.6	1.265	28.9	1.2647	28.8	1.2651	27.2
1.2672	28.6	1.2671	28.9	1.2668	28.8	1.2671	27.2
1.2693	28.6	1.2693	28.9	1.269	28.8	1.2694	27.2
1.2715	28.6	1.2714	28.9	1.2712	28.8	1.2716	27.2
1.2736	28.6	1.2735	28.9	1.2732	28.8	1.2736	27.2
1.2755	28.6	1.2753	28.9	1.2751	28.8	1.2754	27.2
1.2771	28.6	1.277	28.9	1.2768	28.8	1.2771	27.2
1.2788	28.6	1.2787	28.9	1.2785	28.8	1.2787	27.2
1.2807	28.6	1.2806	28.9	1.2802	28.8	1.2806	27.2
1.2828	28.6	1.2827	28.9	1.2823	28.8	1.2826	27.2
1.285	28.6	1.285	28.9	1.2845	28.8	1.2849	27.2
1.2874	28.6	1.2874	28.9	1.287	28.8	1.2874	27.2
1.2897	28.6	1.2898	28.9	1.2893	28.9	1.2898	27.2
1.2918	28.6	1.2919	29	1.2915	28.8	1.292	27.2
1.2938	28.6	1.2939	29	1.2935	28.8	1.2941	27.2
1.2959	28.6	1.296	29	1.2955	28.9	1.2961	27.2
1.298	28.6	1.298	29	1.2976	28.9	1.2981	27.2
1.3	28.6	1.3	28.9	1.2996	28.9	1.3	27.2
1.302	28.6	1.3019	29	1.3016	28.9	1.3019	27.2
1.304	28.6	1.3038	29	1.3035	28.9	1.3038	27.2
1.3058	28.6	1.3057	29	1.3053	28.9	1.3056	27.2
1.3076	28.6	1.3075	29	1.3071	28.9	1.3074	27.2
1.3093	28.6	1.3093	29	1.3088	28.9	1.3092	27.2
1.3112	28.6	1.3112	29	1.3107	28.9	1.3111	27.2
1.3133	28.6	1.3132	29	1.3127	28.9	1.3132	27.2
1.3154	28.6	1.3154	29	1.3149	28.9	1.3154	27.2
1.3177	28.6	1.3175	29	1.3172	28.9	1.3176	27.2
1.3198	28.6	1.3197	29	1.3194	28.9	1.3197	27.2
1.3218	28.6	1.3217	29	1.3214	28.9	1.3217	27.2
1.3235	28.6	1.3235	29	1.3232	28.9	1.3235	27.2
1.3252	28.7	1.3252	29	1.3249	28.9	1.3252	27.2
1.3271	28.6	1.3271	29	1.3268	28.9	1.327	27.2
1.3292	28.7	1.3292	29	1.3288	28.9	1.3291	27.2
1.3314	28.7	1.3313	29	1.331	28.9	1.3313	27.2
1.3336	28.7	1.3335	29	1.3331	28.9	1.3335	27.2
1.3356	28.7	1.3356	29	1.3352	28.9	1.3355	27.2
1.3375	28.7	1.3375	29	1.3371	28.9	1.3374	27.2
1.3392	28.7	1.3391	29	1.3388	28.9	1.3391	27.2
1.3409	28.6	1.3408	29	1.3405	28.9	1.3407	27.2
1.3427	28.7	1.3426	29	1.3423	28.9	1.3426	27.2
1.3448	28.7	1.3446	29	1.3443	28.9	1.3447	27.2
1.347	28.6	1.3469	29	1.3466	28.9	1.347	27.2
1.3494	28.7	1.3494	29	1.349	28.9	1.3495	27.2
1.3517	28.7	1.3517	29	1.3514	28.9	1.3518	27.2
1.3539	28.6	1.3539	29.1	1.3535	28.9	1.3539	27.2
1.3559	28.7	1.3559	29	1.3555	28.9	1.3559	27.2
1.3579	28.7	1.3579	29.1	1.3575	28.9	1.3579	27.2
1.36	28.7	1.3599	29	1.3595	28.9	1.3599	27.2
1.362	28.7	1.3619	29.1	1.3615	28.9	1.3619	27.2
1.364	28.7	1.3639	29.1	1.3636	28.9	1.3639	27.2
1.3659	28.7	1.3658	29	1.3655	28.9	1.3658	27.2
1.3677	28.7	1.3677	29.1	1.3674	28.9	1.3677	27.2
1.3695	28.7	1.3694	29.1	1.3691	28.9	1.3694	27.2
1.3713	28.7	1.3712	29.1	1.3709	28.9	1.3712	27.2
1.3731	28.7	1.3731	29.1	1.3727	28.9	1.373	27.2
1.3751	28.7	1.3751	29.1	1.3746	28.9	1.3751	27.2
1.3773	28.7	1.3773	29.1	1.3768	28.9	1.3773	27.2
1.3796	28.7	1.3796	29.1	1.3791	28.9	1.3796	27.2
1.3818	28.7	1.3819	29.1	1.3814	28.9	1.3819	27.2
1.3839	28.7	1.3839	29.1	1.3835	28.9	1.3839	27.2
1.3857	28.7	1.3857	29.1	1.3854	28.9	1.3857	27.2
1.3875	28.7	1.3874	29.1	1.3872	28.9	1.3874	27.2
1.3894	28.7	1.3893	29.1	1.389	28.9	1.3893	27.2
1.3913	28.7	1.3913	29.1	1.391	28.9	1.3913	27.2
1.3934	28.7	1.3934	29.1	1.3931	28.9	1.3934	27.2
1.3955	28.8	1.3955	29.1	1.3952	28.9	1.3955	27.2
1.3974	28.7	1.3975	29.1	1.3972	28.9	1.3975	27.2
1.3993	28.7	1.3994	29.1	1.399	28.9	1.3994	27.2
1.401	28.8	1.4011	29.1	1.4008	29	1.4011	27.2
1.4027	28.7	1.4028	29.1	1.4025	28.9	1.4028	27.2
1.4046	28.7	1.4046	29.1	1.4043	29	1.4046	27.2
1.4068	28.8	1.4067	29.1	1.4064	29	1.4067	27.2
1.4091	28.7	1.409	29.1	1.4087	28.9	1.409	27.2
1.4115	28.8	1.4114	29.1	1.411	29	1.4114	27.2
1.4138	28.8	1.4137	29.2	1.4133	29	1.4137	27.2
1.4159	28.8	1.4158	29.1	1.4154	29	1.4158	27.2
1.418	28.7	1.4179	29.1	1.4175	29	1.4179	27.2
1.4201	28.8	1.42	29.2	1.4196	29	1.42	27.2
1.4221	28.8	1.422	29.1	1.4216	29	1.422	27.2
1.4241	28.8	1.4239	29.2	1.4236	29	1.424	27.2
1.426	28.8	1.4258	29.2	1.4256	29	1.4259	27.2
1.4278	28.8	1.4277	29.2	1.4275	29	1.4277	27.2
1.4296	28.8	1.4296	29.2	1.4293	29	1.4295	27.2
1.4313	28.8	1.4313	29.2	1.431	29	1.4313	27.2
1.4331	28.8	1.4331	29.2	1.4327	29	1.4331	27.2
1.4349	28.8	1.4349	29.2	1.4345	29	1.4349	27.2
1.437	28.8	1.437	29.2	1.4365	29	1.437	27.2
1.4392	28.8	1.4392	29.2	1.4388	29	1.4393	27.2
1.4415	28.8	1.4415	29.2	1.4412	29	1.4416	27.2
1.4437	28.8	1.4438	29.2	1.4434	29	1.4437	27.2
1.4457	28.8	1.4458	29.2	1.4455	29	1.4457	27.2
1.4475	28.8	1.4476	29.2	1.4473	29	1.4475	27.2
1.4494	28.8	1.4494	29.2	1.4491	29	1.4493	27.2
1.4513	28.9	1.4514	29.2	1.451	29	1.4513	27.2
1.4534	28.8	1.4534	29.2	1.453	29	1.4533	27.2
1.4555	28.8	1.4554	29.2	1.4551	29	1.4554	27.2
1.4576	28.9	1.4575	29.2	1.4571	29	1.4575	27.2
1.4597	28.8	1.4596	29.2	1.4592	29	1.4596	27.2
1.4616	28.8	1.4615	29.2	1.4612	29	1.4615	27.2
1.4633	28.8	1.4632	29.2	1.4629	29	1.4632	27.2
1.465	28.9	1.4649	29.2	1.4646	29	1.4648	27.2
1.4668	28.8	1.4667	29.2	1.4663	29	1.4667	27.2
1.4689	28.8	1.4687	29.2	1.4683	29	1.4687	27.2
1.4711	28.9	1.471	29.2	1.4706	29	1.471	27.2
1.4734	28.9	1.4734	29.2	1.4729	29	1.4734	27.2
1.4757	28.8	1.4757	29.2	1.4753	29	1.4758	27.2
1.4779	28.9	1.4779	29.2	1.4775	29	1.478	27.2
1.4799	28.9	1.48	29.3	1.4795	29	1.48	27.2
1.482	28.9	1.482	29.2	1.4815	29	1.482	27.2
1.484	28.9	1.484	29.2	1.4835	29	1.4839	27.2
1.486	28.9	1.486	29.3	1.4855	29	1.4859	27.2
1.4879	28.9	1.4879	29.2	1.4875	29	1.4878	27.2
1.4899	28.9	1.4898	29.3	1.4895	29	1.4897	27.2
1.4917	28.9	1.4917	29.3	1.4914	29	1.4916	27.2
1.4935	28.9	1.4934	29.3	1.4932	29	1.4934	27.2
1.4953	28.9	1.4952	29.3	1.495	29	1.4953	27.2
1.4972	28.9	1.4971	29.3	1.4968	29	1.4972	27.2
1.4993	28.9	1.4992	29.3	1.4988	29	1.4992	27.2
1.5015	28.9	1.5014	29.3	1.501	29	1.5014	27.2
1.5036	28.9	1.5036	29.3	1.5032	29	1.5036	27.2
1.5057	28.8	1.5058	29.3	1.5054	29	1.5057	27.2
1.5076	28.9	1.5077	29.3	1.5073	29	1.5076	27.2
1.5093	29	1.5094	29.3	1.5091	29	1.5094	27.2
1.5111	28.9	1.5111	29.3	1.5108	29.1	1.5111	27.2
1.5131	28.9	1.513	29.3	1.5127	29	1.5131	27.2
1.5152	29	1.5152	29.3	1.5148	29	1.5152	27.2
1.5174	28.9	1.5173	29.3	1.517	29.1	1.5174	27.2
1.5196	28.9	1.5195	29.3	1.5191	29.1	1.5196	27.2
1.5216	28.9	1.5215	29.3	1.5212	29.1	1.5216	27.2
1.5235	28.9	1.5234	29.3	1.5231	29	1.5234	27.2
1.5252	28.9	1.5251	29.3	1.5248	29.1	1.5251	27.2
1.5269	28.9	1.5268	29.3	1.5265	29.1	1.5268	27.2
1.5287	28.9	1.5286	29.3	1.5283	29.1	1.5286	27.2
1.5309	28.9	1.5307	29.3	1.5303	29.1	1.5306	27.2
1.5332	29	1.5331	29.3	1.5326	29.1	1.5329	27.2
1.5356	29	1.5355	29.3	1.535	29.1	1.5354	27.2
1.5379	29	1.5378	29.3	1.5374	29.1	1.5377	27.2
1.5399	28.9	1.5399	29.3	1.5395	29.1	1.5398	27.2
1.5419	29	1.5419	29.3	1.5415	29.1	1.5418	27.2
1.5438	29	1.5439	29.3	1.5435	29.1	1.5438	27.2
1.5459	28.9	1.5459	29.3	1.5455	29.1	1.5458	27.2
1.5479	29	1.5479	29.3	1.5475	29.1	1.5479	27.2
1.5499	29	1.5498	29.3	1.5495	29.1	1.5499	27.2
1.5519	28.9	1.5518	29.4	1.5515	29.1	1.5518	27.2
1.5537	29	1.5536	29.3	1.5533	29.1	1.5537	27.2
1.5554	29	1.5555	29.4	1.5551	29.1	1.5555	27.2
1.5572	28.9	1.5573	29.3	1.5569	29.1	1.5573	27.2
1.5591	29	1.5592	29.4	1.5587	29.1	1.5591	27.2
1.5611	29	1.5612	29.4	1.5607	29.1	1.5611	27.2
1.5633	29	1.5634	29.4	1.5629	29.1	1.5633	27.2
1.5656	29	1.5656	29.4	1.5652	29.1	1.5655	27.2
1.5677	29	1.5677	29.4	1.5674	29.1	1.5677	27.2
1.5696	29	1.5696	29.4	1.5694	29.1	1.5696	27.2
1.5714	29	1.5713	29.4	1.5711	29.1	1.5714	27.2
1.5731	29	1.573	29.4	1.5728	29.1	1.5731	27.2
1.5751	29	1.5749	29.4	1.5747	29.1	1.575	27.2
1.5772	29	1.577	29.4	1.5767	29.1	1.5771	27.2
1.5794	29	1.5792	29.4	1.5789	29.1	1.5793	27.2
1.5816	29	1.5815	29.4	1.5811	29.1	1.5815	27.2
1.5836	29	1.5836	29.4	1.5832	29.1	1.5835	27.2
1.5855	29	1.5854	29.4	1.5851	29.1	1.5854	27.2
1.5871	29	1.5871	29.4	1.5867	29.1	1.5871	27.2
1.5888	29	1.5888	29.4	1.5884	29.1	1.5888	27.2
1.5907	29	1.5906	29.4	1.5902	29.1	1.5906	27.2
1.5928	29	1.5927	29.4	1.5923	29.1	1.5928	27.2
1.5952	29	1.5951	29.4	1.5946	29.1	1.5951	27.2
1.5976	29	1.5975	29.4	1.5971	29.1	1.5975	27.2
1.5999	29.1	1.5998	29.4	1.5995	29.1	1.5998	27.2
1.602	29	1.6019	29.4	1.6016	29.1	1.6019	27.2
1.6039	29	1.6039	29.4	1.6035	29.1	1.6039	27.2
1.6058	29.1	1.6058	29.4	1.6054	29.1	1.6058	27.2
1.6078	29.1	1.6078	29.4	1.6074	29.1	1.6077	27.2
1.6098	29	1.6098	29.4	1.6094	29.1	1.6097	27.2
1.6118	29	1.6118	29.4	1.6114	29.1	1.6117	27.2
1.6138	29.1	1.6138	29.4	1.6134	29.1	1.6137	27.2
1.6157	29	1.6157	29.4	1.6153	29.1	1.6156	27.2
1.6175	29	1.6176	29.5	1.6171	29.2	1.6175	27.2
1.6194	29.1	1.6194	29.4	1.619	29.1	1.6194	27.2
1.6213	29.1	1.6214	29.5	1.621	29.1	1.6214	27.2
1.6234	29	1.6235	29.4	1.623	29.1	1.6235	27.2
1.6255	29.1	1.6257	29.4	1.6252	29.1	1.6256	27.2
1.6277	29.1	1.6278	29.5	1.6274	29.2	1.6278	27.2
1.6298	29.1	1.6298	29.4	1.6295	29.1	1.6298	27.2
1.6316	29.1	1.6316	29.5	1.6314	29.2	1.6316	27.2
1.6333	29.1	1.6333	29.5	1.633	29.2	1.6333	27.2
1.6351	29.1	1.635	29.5	1.6348	29.2	1.6351	27.2
1.6372	29.1	1.637	29.5	1.6367	29.2	1.637	27.2
1.6393	29.1	1.6391	29.5	1.6388	29.1	1.6392	27.2
1.6414	29.1	1.6414	29.5	1.641	29.2	1.6414	27.2
1.6435	29.1	1.6436	29.5	1.6431	29.2	1.6436	27.2
1.6455	29.1	1.6456	29.5	1.6452	29.2	1.6456	27.2
1.6473	29.1	1.6474	29.5	1.647	29.2	1.6474	27.2
1.649	29.1	1.6491	29.5	1.6487	29.2	1.649	27.2
1.6507	29.1	1.6508	29.5	1.6504	29.2	1.6507	27.2
1.6526	29.1	1.6526	29.5	1.6523	29.2	1.6526	27.2
1.6548	29.1	1.6547	29.5	1.6543	29.2	1.6547	27.2
1.6571	29.1	1.6571	29.5	1.6566	29.2	1.657	27.2
1.6596	29.1	1.6595	29.5	1.659	29.2	1.6595	27.2
1.662	29.1	1.6619	29.5	1.6615	29.2	1.6619	27.2
1.6641	29.1	1.664	29.5	1.6637	29.2	1.664	27.2
1.666	29.1	1.6659	29.5	1.6657	29.2	1.666	27.2
1.6679	29.1	1.6678	29.5	1.6675	29.2	1.6678	27.2
1.6698	29.1	1.6697	29.5	1.6694	29.2	1.6698	27.2
1.6718	29.1	1.6717	29.5	1.6714	29.2	1.6718	27.2
1.6738	29.1	1.6737	29.5	1.6734	29.2	1.6738	27.2
1.6758	29.1	1.6757	29.5	1.6754	29.2	1.6758	27.2
1.6778	29.1	1.6777	29.5	1.6774	29.2	1.6777	27.2
1.6796	29.1	1.6795	29.5	1.6792	29.2	1.6795	27.2
1.6814	29.1	1.6814	29.5	1.681	29.2	1.6813	27.2
1.6833	29.1	1.6833	29.5	1.6828	29.2	1.6832	27.2
1.6853	29.2	1.6854	29.5	1.6849	29.2	1.6853	27.3
1.6875	29.1	1.6875	29.5	1.687	29.2	1.6874	27.2
1.6896	29.1	1.6896	29.5	1.6892	29.2	1.6896	27.2
1.6917	29.2	1.6917	29.5	1.6913	29.2	1.6918	27.3
1.6936	29.1	1.6935	29.5	1.6932	29.2	1.6936	27.2
1.6953	29.2	1.6952	29.5	1.6949	29.2	1.6953	27.2
1.6972	29.2	1.697	29.6	1.6967	29.2	1.6971	27.2
1.6992	29.2	1.699	29.6	1.6987	29.2	1.6991	27.2
1.7013	29.2	1.7012	29.5	1.7008	29.2	1.7012	27.3
1.7035	29.2	1.7034	29.6	1.7031	29.2	1.7034	27.2
1.7056	29.2	1.7056	29.5	1.7053	29.2	1.7056	27.2
1.7076	29.2	1.7076	29.6	1.7073	29.2	1.7076	27.2
1.7094	29.2	1.7094	29.6	1.7091	29.2	1.7094	27.2
1.7111	29.2	1.7111	29.6	1.7108	29.2	1.7111	27.3
1.7128	29.2	1.7128	29.6	1.7124	29.2	1.7128	27.3
1.7147	29.2	1.7146	29.6	1.7143	29.2	1.7146	27.3
1.7168	29.2	1.7168	29.6	1.7163	29.2	1.7168	27.3
1.7192	29.2	1.7191	29.6	1.7187	29.2	1.7192	27.2
1.7216	29.2	1.7216	29.6	1.7211	29.2	1.7216	27.3
1.7241	29.2	1.7241	29.6	1.7236	29.2	1.7241	27.2
1.7262	29.2	1.7262	29.6	1.7258	29.2	1.7262	27.3
1.7281	29.2	1.7281	29.6	1.7277	29.2	1.7281	27.3
1.7299	29.2	1.7299	29.6	1.7295	29.2	1.7299	27.2
1.7318	29.2	1.7318	29.6	1.7314	29.2	1.7318	27.3
1.7338	29.2	1.7337	29.6	1.7333	29.2	1.7337	27.3
1.7358	29.2	1.7357	29.6	1.7353	29.2	1.7357	27.2
1.7379	29.2	1.7377	29.6	1.7374	29.3	1.7377	27.3
1.7398	29.2	1.7396	29.6	1.7394	29.2	1.7396	27.3
1.7417	29.2	1.7415	29.6	1.7412	29.2	1.7414	27.2
1.7435	29.2	1.7433	29.6	1.743	29.3	1.7433	27.3
1.7453	29.2	1.7453	29.6	1.7449	29.3	1.7451	27.3
1.7473	29.2	1.7473	29.6	1.7469	29.3	1.7471	27.3
1.7494	29.2	1.7494	29.6	1.7491	29.3	1.7493	27.2
1.7516	29.2	1.7515	29.6	1.7512	29.3	1.7515	27.3
1.7537	29.2	1.7536	29.6	1.7533	29.3	1.7536	27.3
1.7555	29.2	1.7554	29.6	1.7551	29.3	1.7555	27.2
1.7572	29.2	1.7571	29.6	1.7568	29.3	1.7573	27.3
1.759	29.2	1.7589	29.6	1.7586	29.3	1.7591	27.3
1.761	29.3	1.7609	29.6	1.7606	29.3	1.7611	27.3
1.7632	29.2	1.763	29.7	1.7627	29.3	1.7632	27.3
1.7654	29.2	1.7653	29.6	1.7649	29.3	1.7653	27.3
1.7675	29.3	1.7675	29.6	1.7671	29.3	1.7675	27.3
1.7696	29.2	1.7696	29.7	1.7692	29.3	1.7695	27.3
1.7715	29.3	1.7715	29.6	1.7711	29.3	1.7714	27.3
1.7732	29.3	1.7732	29.6	1.7729	29.3	1.7731	27.3
1.775	29.2	1.7749	29.7	1.7746	29.3	1.7749	27.2
1.7769	29.3	1.7767	29.6	1.7764	29.3	1.7768	27.3
1.779	29.3	1.7788	29.7	1.7785	29.3	1.7789	27.3
1.7813	29.3	1.7812	29.7	1.7809	29.3	1.7813	27.3
1.7837	29.3	1.7837	29.7	1.7833	29.3	1.7837	27.3
1.7861	29.3	1.7861	29.7	1.7857	29.3	1.7861	27.3
1.7882	29.3	1.7883	29.7	1.7878	29.3	1.7882	27.3
1.7901	29.3	1.7902	29.7	1.7897	29.3	1.7901	27.3
1.7919	29.3	1.7919	29.7	1.7915	29.3	1.7919	27.3
1.7939	29.3	1.7938	29.7	1.7933	29.3	1.7938	27.3
1.7959	29.3	1.7957	29.7	1.7954	29.3	1.7958	27.3
1.7979	29.3	1.7978	29.7	1.7974	29.3	1.7978	27.3
1.7998	29.3	1.7997	29.7	1.7995	29.3	1.7997	27.3
1.8017	29.3	1.8017	29.7	1.8014	29.3	1.8016	27.3
1.8036	29.3	1.8035	29.7	1.8032	29.3	1.8035	27.3
1.8055	29.3	1.8054	29.7	1.805	29.3	1.8054	27.3
1.8074	29.3	1.8074	29.7	1.8069	29.3	1.8073	27.3
1.8094	29.3	1.8095	29.7	1.8089	29.3	1.8093	27.3
1.8115	29.3	1.8116	29.7	1.811	29.3	1.8115	27.3
1.8136	29.3	1.8138	29.7	1.8132	29.3	1.8136	27.3
1.8157	29.3	1.8159	29.7	1.8154	29.3	1.8157	27.3
1.8175	29.3	1.8176	29.7	1.8173	29.3	1.8175	27.3
1.8193	29.3	1.8192	29.7	1.819	29.3	1.8193	27.3
1.8212	29.3	1.821	29.7	1.8208	29.3	1.8211	27.3
1.8233	29.3	1.823	29.7	1.8227	29.3	1.8231	27.3
1.8254	29.3	1.8252	29.7	1.8249	29.3	1.8253	27.3
1.8275	29.3	1.8274	29.7	1.8271	29.3	1.8275	27.3
1.8295	29.3	1.8295	29.7	1.8292	29.3	1.8296	27.3
1.8315	29.3	1.8315	29.7	1.8312	29.3	1.8316	27.3
1.8332	29.3	1.8333	29.7	1.833	29.3	1.8333	27.3
1.8349	29.3	1.835	29.7	1.8347	29.3	1.835	27.3
1.8366	29.4	1.8367	29.7	1.8364	29.3	1.8367	27.3
1.8386	29.3	1.8386	29.7	1.8383	29.3	1.8386	27.3
1.8408	29.3	1.8408	29.7	1.8404	29.3	1.8408	27.3
1.8432	29.4	1.8431	29.7	1.8427	29.4	1.843	27.3
1.8456	29.4	1.8456	29.8	1.8451	29.3	1.8454	27.3
1.848	29.4	1.848	29.7	1.8475	29.3	1.8478	27.3
1.8502	29.4	1.8501	29.8	1.8497	29.3	1.8501	27.3
1.8521	29.4	1.852	29.8	1.8516	29.3	1.852	27.3
1.854	29.4	1.8539	29.7	1.8535	29.4	1.8539	27.3
1.8559	29.4	1.8558	29.8	1.8554	29.3	1.8558	27.3
1.8579	29.4	1.8577	29.8	1.8574	29.4	1.8577	27.3
1.8598	29.4	1.8597	29.8	1.8594	29.4	1.8597	27.3
1.8617	29.4	1.8616	29.8	1.8614	29.4	1.8616	27.3
1.8635	29.4	1.8635	29.8	1.8632	29.4	1.8635	27.3
1.8653	29.4	1.8653	29.8	1.865	29.4	1.8653	27.3
1.8671	29.4	1.8671	29.8	1.8667	29.4	1.8671	27.3
1.8691	29.4	1.8691	29.8	1.8686	29.4	1.869	27.3
1.8711	29.4	1.8711	29.8	1.8707	29.4	1.8711	27.3
1.8734	29.4	1.8733	29.8	1.8729	29.4	1.8733	27.3
1.8756	29.4	1.8756	29.8	1.8752	29.4	1.8755	27.3
1.8778	29.4	1.8777	29.8	1.8774	29.4	1.8777	27.3
1.8796	29.4	1.8796	29.8	1.8793	29.4	1.8796	27.3
1.8813	29.4	1.8813	29.8	1.881	29.4	1.8813	27.3
1.8831	29.4	1.8831	29.8	1.8828	29.4	1.8832	27.3
1.8851	29.4	1.8851	29.8	1.8848	29.4	1.8852	27.3
1.8873	29.4	1.8872	29.8	1.8869	29.4	1.8873	27.3
1.8894	29.4	1.8893	29.8	1.8891	29.4	1.8894	27.3
1.8915	29.4	1.8915	29.8	1.8912	29.4	1.8915	27.3
1.8934	29.4	1.8935	29.8	1.8931	29.4	1.8935	27.3
1.8952	29.4	1.8953	29.8	1.8949	29.4	1.8952	27.3
1.8969	29.4	1.8969	29.8	1.8966	29.4	1.8969	27.3
1.8986	29.4	1.8986	29.8	1.8983	29.4	1.8987	27.3
1.9006	29.4	1.9005	29.8	1.9002	29.4	1.9006	27.3
1.9027	29.4	1.9026	29.8	1.9023	29.4	1.9027	27.3
1.9051	29.4	1.905	29.8	1.9046	29.4	1.905	27.3
1.9076	29.5	1.9074	29.8	1.907	29.4	1.9075	27.3
1.91	29.5	1.9099	29.8	1.9094	29.4	1.9098	27.3
1.9122	29.4	1.9121	29.8	1.9116	29.4	1.912	27.3
1.9142	29.5	1.9141	29.8	1.9136	29.4	1.9139	27.3
1.9161	29.5	1.916	29.8	1.9156	29.4	1.9159	27.3
1.918	29.5	1.918	29.9	1.9175	29.4	1.9178	27.3
1.92	29.5	1.9199	29.8	1.9195	29.4	1.9198	27.3
1.9219	29.5	1.9219	29.9	1.9216	29.4	1.9219	27.3
1.9239	29.5	1.9238	29.8	1.9235	29.4	1.9239	27.3
1.9257	29.5	1.9257	29.9	1.9254	29.4	1.9257	27.3
1.9275	29.5	1.9275	29.9	1.9272	29.4	1.9275	27.3
1.9293	29.5	1.9293	29.8	1.929	29.4	1.9293	27.3
1.9312	29.5	1.9312	29.9	1.9308	29.4	1.9312	27.3
1.9333	29.5	1.9332	29.9	1.9328	29.4	1.9332	27.3
1.9354	29.5	1.9353	29.9	1.9349	29.4	1.9353	27.3
1.9376	29.5	1.9375	29.9	1.937	29.4	1.9375	27.3
1.9397	29.5	1.9396	29.9	1.9392	29.4	1.9397	27.3
1.9417	29.5	1.9416	29.9	1.9412	29.4	1.9417	27.3
1.9435	29.5	1.9433	29.9	1.9431	29.4	1.9435	27.3
1.9453	29.5	1.9452	29.9	1.9449	29.4	1.9453	27.3
1.9473	29.5	1.9471	29.9	1.9469	29.5	1.9472	27.3
1.9493	29.5	1.9492	29.9	1.949	29.4	1.9493	27.3
1.9514	29.5	1.9514	29.9	1.9511	29.4	1.9514	27.3
1.9535	29.5	1.9536	29.9	1.9532	29.5	1.9535	27.3
1.9555	29.5	1.9555	29.9	1.9552	29.4	1.9555	27.3
1.9572	29.5	1.9573	29.9	1.957	29.4	1.9572	27.3
1.9589	29.5	1.959	29.9	1.9587	29.5	1.9589	27.3
1.9607	29.5	1.9607	29.9	1.9604	29.5	1.9607	27.3
1.9626	29.5	1.9626	29.9	1.9623	29.5	1.9626	27.3
1.9648	29.5	1.9647	29.9	1.9644	29.5	1.9648	27.3
1.9672	29.5	1.967	29.9	1.9666	29.5	1.9671	27.3
1.9696	29.5	1.9695	29.9	1.9691	29.5	1.9695	27.3
1.972	29.6	1.9719	29.9	1.9715	29.5	1.9719	27.3
1.9741	29.5	1.9741	29.9	1.9736	29.5	1.974	27.3
1.9761	29.6	1.976	29.9	1.9756	29.5	1.9759	27.3
1.978	29.5	1.978	29.9	1.9776	29.5	1.9779	27.3
1.9799	29.5	1.9799	29.9	1.9795	29.5	1.9798	27.3
1.9819	29.6	1.982	29.9	1.9815	29.5	1.9818	27.3
1.9838	29.5	1.9839	29.9	1.9835	29.5	1.9838	27.3
1.9858	29.6	1.9858	29.9	1.9854	29.5	1.9858	27.3
1.9876	29.6	1.9876	29.9	1.9872	29.5	1.9876	27.3
1.9895	29.6	1.9894	29.9	1.9891	29.5	1.9894	27.3
1.9913	29.6	1.9913	29.9	1.9909	29.5	1.9913	27.3
1.9932	29.6	1.9932	30	1.9928	29.5	1.9932	27.3
1.9952	29.6	1.9952	29.9	1.9948	29.5	1.9952	27.3
1.9973	29.6	1.9973	30	1.9969	29.5	1.9973	27.3
1.9995	29.6	1.9995	30	1.9991	29.5	1.9995	27.3
2.0016	29.6	2.0016	30	2.0013	29.5	2.0017	27.3
2.0036	29.6	2.0036	30	2.0033	29.5	2.0036	27.3
2.0054	29.6	2.0054	29.9	2.005	29.5	2.0054	27.3
2.0072	29.6	2.0071	30	2.0068	29.5	2.0071	27.3
2.0092	29.6	2.009	30	2.0087	29.5	2.009	27.3
2.0113	29.6	2.0111	30	2.0108	29.5	2.0111	27.3
2.0134	29.6	2.0133	30	2.013	29.5	2.0133	27.3
2.0156	29.6	2.0155	30	2.0151	29.5	2.0154	27.3
2.0175	29.6	2.0176	30	2.0172	29.5	2.0174	27.3
2.0193	29.6	2.0193	30	2.019	29.5	2.0192	27.3
2.021	29.6	2.021	30	2.0207	29.5	2.021	27.3
2.0228	29.6	2.0228	30	2.0224	29.5	2.0227	27.3
2.0247	29.6	2.0247	30	2.0243	29.5	2.0247	27.3
2.0269	29.6	2.0268	30	2.0264	29.5	2.0268	27.3
2.0292	29.6	2.0291	30	2.0287	29.5	2.0291	27.3
2.0316	29.6	2.0315	30	2.0311	29.5	2.0315	27.3
2.0339	29.6	2.0338	30	2.0334	29.5	2.0338	27.3
2.0359	29.6	2.0359	30	2.0355	29.5	2.0359	27.3
2.0379	29.6	2.0379	30	2.0375	29.5	2.0379	27.3
2.0399	29.6	2.0399	30	2.0395	29.5	2.0399	27.3
2.0419	29.6	2.042	30	2.0415	29.5	2.042	27.3
2.044	29.6	2.044	30	2.0437	29.5	2.044	27.3
2.0461	29.6	2.0461	30	2.0457	29.6	2.0461	27.3
2.048	29.7	2.048	30	2.0477	29.5	2.048	27.3
2.0499	29.6	2.0498	30	2.0495	29.6	2.0498	27.3
2.0516	29.7	2.0516	30	2.0513	29.5	2.0516	27.3
2.0534	29.6	2.0534	30	2.0531	29.6	2.0534	27.3
2.0553	29.7	2.0553	30	2.055	29.6	2.0553	27.3
2.0573	29.7	2.0573	30	2.0569	29.6	2.0572	27.3
2.0594	29.7	2.0594	30	2.0589	29.6	2.0593	27.3
2.0616	29.7	2.0615	30	2.0611	29.6	2.0615	27.3
2.0637	29.7	2.0637	30.1	2.0632	29.6	2.0636	27.3
2.0656	29.7	2.0656	30	2.0652	29.6	2.0656	27.3
2.0674	29.7	2.0674	30.1	2.067	29.6	2.0673	27.3
2.0693	29.7	2.0692	30.1	2.0689	29.6	2.0692	27.3
2.0713	29.7	2.0712	30.1	2.0708	29.6	2.0712	27.3
2.0734	29.7	2.0733	30.1	2.0729	29.6	2.0733	27.3
2.0755	29.7	2.0755	30.1	2.075	29.6	2.0755	27.3
2.0776	29.7	2.0775	30.1	2.0771	29.6	2.0775	27.3
2.0794	29.7	2.0794	30.1	2.0791	29.6	2.0794	27.3
2.0811	29.7	2.0811	30.1	2.0808	29.6	2.0811	27.3
2.0828	29.7	2.0828	30.1	2.0824	29.6	2.0828	27.3
2.0847	29.7	2.0846	30.1	2.0843	29.6	2.0847	27.3
2.0867	29.7	2.0866	30.1	2.0863	29.6	2.0867	27.3
2.0889	29.7	2.0888	30.1	2.0885	29.6	2.0888	27.3
2.0911	29.7	2.091	30.1	2.0907	29.6	2.091	27.3
2.0934	29.7	2.0934	30.1	2.093	29.6	2.0933	27.3
2.0958	29.7	2.0958	30.1	2.0953	29.6	2.0957	27.3
2.098	29.7	2.098	30.1	2.0975	29.6	2.098	27.3
2.1	29.7	2.1001	30.1	2.0996	29.6	2.1001	27.3
2.102	29.7	2.1021	30.1	2.1017	29.6	2.1021	27.3
2.1041	29.7	2.1041	30.1	2.1037	29.6	2.1041	27.3
2.1061	29.7	2.106	30.1	2.1057	29.6	2.106	27.3
2.1081	29.7	2.108	30.1	2.1077	29.6	2.108	27.3
2.11	29.7	2.1098	30.1	2.1096	29.6	2.1099	27.3
2.1118	29.7	2.1117	30.1	2.1114	29.6	2.1117	27.3
2.1136	29.8	2.1135	30.1	2.1132	29.6	2.1135	27.3
2.1154	29.8	2.1153	30.1	2.1149	29.6	2.1153	27.3
2.1173	29.7	2.1172	30.1	2.1168	29.6	2.1172	27.3
2.1192	29.8	2.1192	30.1	2.1188	29.6	2.1192	27.3
2.1212	29.8	2.1213	30.1	2.1208	29.6	2.1212	27.3
2.1234	29.8	2.1234	30.1	2.123	29.6	2.1234	27.3
2.1256	29.7	2.1256	30.1	2.1252	29.6	2.1256	27.3
2.1277	29.8	2.1277	30.1	2.1273	29.6	2.1277	27.3
2.1297	29.8	2.1296	30.2	2.1293	29.6	2.1297	27.3
2.1317	29.8	2.1315	30.1	2.1312	29.6	2.1316	27.3
2.1336	29.8	2.1334	30.2	2.1331	29.6	2.1335	27.3
2.1355	29.8	2.1354	30.2	2.1351	29.6	2.1355	27.3
2.1375	29.8	2.1374	30.2	2.1371	29.6	2.1375	27.3
2.1395	29.8	2.1394	30.2	2.1391	29.6	2.1395	27.3
2.1414	29.8	2.1414	30.2	2.141	29.6	2.1415	27.3
2.1432	29.8	2.1431	30.2	2.1428	29.7	2.1432	27.3
2.145	29.8	2.1449	30.2	2.1446	29.6	2.1449	27.3
2.1468	29.8	2.1467	30.2	2.1463	29.6	2.1467	27.3
2.1488	29.8	2.1487	30.2	2.1483	29.7	2.1487	27.3
2.1509	29.8	2.1508	30.2	2.1504	29.7	2.1508	27.3
2.1531	29.8	2.1531	30.2	2.1527	29.7	2.1531	27.3
2.1554	29.8	2.1554	30.2	2.1551	29.7	2.1554	27.3
2.1576	29.8	2.1577	30.2	2.1573	29.7	2.1577	27.3
2.1597	29.8	2.1598	30.2	2.1594	29.7	2.1598	27.3
2.1618	29.8	2.1618	30.2	2.1615	29.7	2.1618	27.3
2.1639	29.8	2.164	30.2	2.1636	29.7	2.1639	27.3
2.1661	29.8	2.1661	30.2	2.1657	29.7	2.166	27.3
2.1682	29.8	2.1682	30.2	2.1678	29.7	2.168	27.3
2.1702	29.8	2.1702	30.2	2.1698	29.7	2.17	27.3
2.172	29.8	2.172	30.2	2.1716	29.7	2.1719	27.3
2.1738	29.8	2.1738	30.2	2.1734	29.7	2.1737	27.3
2.1755	29.8	2.1755	30.2	2.1752	29.7	2.1755	27.3
2.1773	29.8	2.1772	30.2	2.1769	29.7	2.1772	27.3
2.1791	29.9	2.179	30.2	2.1787	29.7	2.1791	27.3
2.1811	29.9	2.181	30.2	2.1807	29.7	2.1811	27.3
2.1832	29.8	2.1831	30.2	2.1828	29.7	2.1832	27.3
2.1854	29.9	2.1853	30.2	2.185	29.7	2.1854	27.3
2.1876	29.9	2.1875	30.2	2.1871	29.7	2.1875	27.3
2.1895	29.9	2.1894	30.2	2.1891	29.7	2.1895	27.3
2.1913	29.8	2.1912	30.2	2.1909	29.7	2.1912	27.4
2.1932	29.9	2.193	30.2	2.1927	29.7	2.1931	27.3
2.1952	29.9	2.1951	30.3	2.1947	29.7	2.1951	27.3
2.1974	29.8	2.1973	30.3	2.1969	29.7	2.1973	27.4
2.1996	29.9	2.1996	30.3	2.1991	29.7	2.1995	27.3
2.2017	29.9	2.2017	30.3	2.2012	29.7	2.2017	27.3
2.2036	29.9	2.2036	30.2	2.2032	29.7	2.2036	27.3
2.2053	29.9	2.2053	30.3	2.205	29.7	2.2053	27.3
2.2069	29.9	2.2069	30.3	2.2067	29.7	2.2069	27.3
2.2087	29.9	2.2086	30.3	2.2084	29.7	2.2087	27.3
2.2106	29.9	2.2105	30.3	2.2103	29.7	2.2106	27.4
2.2128	29.9	2.2127	30.3	2.2124	29.7	2.2127	27.3
2.2152	29.9	2.2151	30.3	2.2147	29.7	2.2151	27.3
2.2176	29.9	2.2175	30.3	2.2171	29.7	2.2175	27.4
2.2199	29.9	2.2198	30.3	2.2194	29.7	2.2197	27.3
2.222	29.9	2.2219	30.3	2.2215	29.7	2.2218	27.3
2.224	29.9	2.224	30.3	2.2235	29.7	2.2239	27.3
2.226	29.9	2.226	30.3	2.2255	29.7	2.2259	27.4
2.228	29.9	2.228	30.3	2.2275	29.7	2.2279	27.4
2.23	29.9	2.23	30.3	2.2295	29.7	2.23	27.3
2.2319	29.9	2.232	30.3	2.2315	29.7	2.232	27.4
2.2338	29.9	2.2338	30.3	2.2334	29.7	2.2338	27.3
2.2356	29.9	2.2356	30.3	2.2352	29.7	2.2356	27.3
2.2373	29.9	2.2374	30.3	2.2371	29.7	2.2373	27.4
2.2392	29.9	2.2392	30.3	2.2389	29.8	2.2391	27.3
2.2411	29.9	2.2412	30.3	2.2408	29.7	2.241	27.4
2.2432	29.9	2.2432	30.3	2.2428	29.8	2.2431	27.4
2.2454	29.9	2.2453	30.3	2.2449	29.8	2.2453	27.4
2.2476	29.9	2.2475	30.3	2.2471	29.7	2.2475	27.4
2.2498	29.9	2.2496	30.3	2.2493	29.8	2.2497	27.4
2.2518	29.9	2.2517	30.3	2.2513	29.8	2.2517	27.4
2.2535	29.9	2.2534	30.3	2.2531	29.8	2.2535	27.4
2.2553	29.9	2.2552	30.3	2.2549	29.8	2.2553	27.4
2.2572	29.9	2.2571	30.3	2.2569	29.8	2.2572	27.4
2.2593	29.9	2.2593	30.3	2.259	29.8	2.2593	27.4
2.2614	30	2.2615	30.3	2.2612	29.8	2.2614	27.4
2.2635	29.9	2.2636	30.3	2.2633	29.8	2.2635	27.4
2.2654	30	2.2655	30.3	2.2652	29.8	2.2654	27.3
2.2672	30	2.2673	30.4	2.2669	29.8	2.2672	27.4
2.2689	30	2.2689	30.3	2.2686	29.8	2.2689	27.4
2.2707	30	2.2707	30.4	2.2703	29.8	2.2707	27.4
2.2727	30	2.2726	30.4	2.2721	29.8	2.2727	27.4
2.2749	30	2.2747	30.4	2.2743	29.8	2.2749	27.4
2.2773	30	2.2771	30.4	2.2766	29.8	2.2772	27.4
2.2796	30	2.2795	30.4	2.2791	29.8	2.2796	27.4
2.2818	30	2.2818	30.4	2.2814	29.8	2.2818	27.4
2.2838	30	2.2838	30.4	2.2836	29.8	2.2839	27.4
2.2859	30	2.2859	30.4	2.2856	29.8	2.2859	27.4
2.288	30	2.2879	30.4	2.2877	29.8	2.288	27.4
2.2901	30	2.29	30.4	2.2897	29.8	2.29	27.4
2.2921	30	2.292	30.4	2.2917	29.8	2.292	27.4
2.2941	30	2.2939	30.4	2.2936	29.8	2.294	27.4
2.2959	30	2.2958	30.4	2.2954	29.8	2.2958	27.4
2.2976	30	2.2976	30.4	2.2972	29.8	2.2976	27.4
2.2994	30	2.2994	30.4	2.2989	29.8	2.2993	27.4
2.3013	30	2.3013	30.4	2.3007	29.8	2.3011	27.4
2.3032	30	2.3032	30.4	2.3027	29.8	2.3031	27.4
2.3052	30	2.3052	30.4	2.3047	29.8	2.3051	27.4
2.3074	30	2.3074	30.4	2.3069	29.8	2.3072	27.4
2.3096	30	2.3096	30.4	2.3092	29.8	2.3095	27.4
2.3117	30	2.3118	30.4	2.3114	29.8	2.3117	27.4
2.3138	30	2.3138	30.4	2.3134	29.8	2.3138	27.4
2.3156	30	2.3156	30.4	2.3152	29.8	2.3156	27.4
2.3174	30	2.3173	30.4	2.317	29.8	2.3173	27.4
2.3192	30	2.3191	30.4	2.3188	29.8	2.3192	27.4
2.3213	30	2.3211	30.4	2.3209	29.8	2.3212	27.4
2.3234	30	2.3232	30.4	2.323	29.8	2.3233	27.4
2.3254	30	2.3254	30.4	2.3251	29.8	2.3253	27.4
2.3274	30	2.3273	30.5	2.327	29.8	2.3273	27.4
2.3291	30	2.3291	30.4	2.3288	29.8	2.329	27.4
2.3309	30	2.3308	30.4	2.3305	29.8	2.3308	27.4
2.3327	30	2.3326	30.5	2.3322	29.8	2.3326	27.4
2.3347	30	2.3345	30.4	2.3341	29.8	2.3346	27.4
2.3369	30.1	2.3367	30.5	2.3363	29.8	2.3368	27.4
2.3392	30.1	2.3391	30.5	2.3386	29.8	2.3391	27.4
2.3417	30.1	2.3416	30.5	2.3412	29.8	2.3416	27.4
2.3439	30.1	2.3439	30.5	2.3435	29.8	2.3438	27.4
2.346	30.1	2.346	30.5	2.3457	29.8	2.346	27.4
2.348	30.1	2.3481	30.5	2.3477	29.8	2.3481	27.4
2.3501	30.1	2.3501	30.5	2.3498	29.8	2.3501	27.4
2.3521	30.1	2.3521	30.5	2.3518	29.8	2.3521	27.4
2.3541	30.1	2.3541	30.5	2.3537	29.8	2.3541	27.4
2.356	30.1	2.356	30.5	2.3556	29.8	2.356	27.4
2.3579	30.1	2.3578	30.5	2.3574	29.8	2.3578	27.4
2.3596	30.1	2.3596	30.5	2.3592	29.8	2.3595	27.4
2.3614	30.1	2.3613	30.5	2.3609	29.8	2.3613	27.4
2.3632	30.1	2.3632	30.5	2.3628	29.8	2.3631	27.4
2.3652	30.1	2.3652	30.5	2.3647	29.8	2.3651	27.4
2.3673	30.1	2.3673	30.5	2.3668	29.8	2.3672	27.4
2.3694	30.1	2.3695	30.5	2.369	29.8	2.3694	27.4
2.3716	30.1	2.3717	30.5	2.3713	29.8	2.3716	27.4
2.3738	30.1	2.3738	30.5	2.3735	29.8	2.3738	27.4
2.3759	30.1	2.3758	30.5	2.3755	29.8	2.3759	27.4
2.3777	30.1	2.3776	30.5	2.3773	29.8	2.3776	27.4
2.3794	30.1	2.3793	30.5	2.379	29.8	2.3793	27.4
2.3812	30.1	2.3811	30.5	2.3808	29.8	2.3811	27.4
2.3833	30.1	2.3831	30.5	2.3828	29.8	2.3832	27.4
2.3854	30.1	2.3853	30.5	2.385	29.9	2.3853	27.4
2.3875	30.1	2.3875	30.5	2.3872	29.8	2.3875	27.4
2.3895	30.1	2.3895	30.5	2.3891	29.9	2.3894	27.4
2.3912	30.1	2.3912	30.5	2.3909	29.9	2.3912	27.4
2.3929	30.1	2.3929	30.5	2.3926	29.8	2.3929	27.4
2.3947	30.1	2.3947	30.5	2.3943	29.9	2.3947	27.4
2.3967	30.1	2.3966	30.5	2.3963	29.9	2.3967	27.4
2.3989	30.1	2.3989	30.6	2.3984	29.9	2.3989	27.4
2.4013	30.1	2.4013	30.5	2.4008	29.9	2.4013	27.4
2.4037	30.1	2.4036	30.6	2.4032	29.9	2.4036	27.4
2.4058	30.1	2.4058	30.6	2.4053	29.9	2.4057	27.4
2.4078	30.1	2.4077	30.5	2.4073	29.9	2.4077	27.4
2.4098	30.2	2.4097	30.6	2.4093	29.9	2.4097	27.4
2.4119	30.1	2.4117	30.6	2.4114	29.9	2.4117	27.4
2.4139	30.2	2.4137	30.6	2.4135	29.9	2.4138	27.4
2.4159	30.2	2.4158	30.6	2.4155	29.9	2.4159	27.4
2.4179	30.2	2.4178	30.6	2.4175	29.9	2.4179	27.4
2.4198	30.2	2.4198	30.6	2.4195	29.9	2.4198	27.4
2.4217	30.2	2.4217	30.6	2.4213	29.9	2.4217	27.4
2.4235	30.2	2.4235	30.6	2.4232	29.9	2.4235	27.4
2.4254	30.2	2.4254	30.6	2.425	29.9	2.4254	27.4
2.4273	30.2	2.4273	30.6	2.427	29.9	2.4274	27.4
2.4294	30.2	2.4294	30.6	2.4291	29.9	2.4295	27.4
2.4316	30.2	2.4316	30.6	2.4312	29.9	2.4316	27.4
2.4338	30.2	2.4338	30.6	2.4334	29.9	2.4338	27.4
2.4359	30.2	2.4359	30.6	2.4355	29.9	2.4358	27.4
2.4378	30.2	2.4378	30.6	2.4375	29.9	2.4377	27.4
2.4395	30.2	2.4395	30.6	2.4392	29.9	2.4394	27.4
2.4413	30.2	2.4412	30.6	2.4408	29.9	2.4412	27.4
2.4431	30.2	2.4431	30.6	2.4427	29.9	2.443	27.4
2.4452	30.2	2.4451	30.6	2.4447	29.9	2.445	27.4
2.4473	30.2	2.4473	30.6	2.4469	29.9	2.4472	27.4
2.4495	30.2	2.4494	30.6	2.4491	29.9	2.4493	27.4
2.4514	30.2	2.4514	30.6	2.4512	29.9	2.4514	27.4
2.4532	30.2	2.4532	30.6	2.453	29.9	2.4532	27.4
2.4549	30.2	2.455	30.6	2.4547	29.9	2.4549	27.4
2.4567	30.2	2.4567	30.6	2.4565	29.9	2.4568	27.4
2.4588	30.2	2.4587	30.6	2.4584	29.9	2.4588	27.4
2.4609	30.2	2.4608	30.7	2.4605	29.9	2.4609	27.4
2.4633	30.2	2.4631	30.6	2.4628	29.9	2.4633	27.4
2.4656	30.2	2.4655	30.7	2.4651	29.9	2.4656	27.4
2.4677	30.2	2.4677	30.7	2.4673	29.9	2.4677	27.4
2.4698	30.2	2.4697	30.6	2.4693	29.9	2.4698	27.4
2.4719	30.2	2.4718	30.6	2.4714	29.9	2.4719	27.4
2.474	30.2	2.4739	30.7	2.4736	29.9	2.4739	27.4
2.4761	30.2	2.476	30.7	2.4756	30	2.476	27.4
2.4781	30.2	2.478	30.6	2.4777	29.9	2.478	27.4
2.4799	30.2	2.4799	30.7	2.4795	29.9	2.4799	27.4
2.4817	30.2	2.4817	30.7	2.4814	30	2.4817	27.4
2.4835	30.2	2.4835	30.7	2.4832	29.9	2.4835	27.4
2.4853	30.3	2.4853	30.7	2.4849	30	2.4853	27.4
2.4872	30.2	2.4872	30.7	2.4868	30	2.4872	27.4
2.4892	30.3	2.4892	30.7	2.4888	30	2.4892	27.4
2.4913	30.3	2.4914	30.7	2.4909	30	2.4913	27.4
2.4935	30.3	2.4936	30.7	2.4932	30	2.4935	27.4
2.4958	30.3	2.4958	30.7	2.4954	30	2.4957	27.4
2.4979	30.2	2.4979	30.7	2.4975	30	2.4978	27.4
2.4998	30.3	2.4998	30.7	2.4995	30	2.4998	27.4
2.5015	30.3	2.5015	30.7	2.5012	30	2.5015	27.4
2.5032	30.3	2.5032	30.7	2.5029	30	2.5032	27.4
2.5051	30.3	2.505	30.7	2.5047	30	2.5051	27.4
2.5072	30.3	2.5071	30.7	2.5068	30	2.5071	27.4
2.5094	30.3	2.5093	30.7	2.509	30	2.5093	27.4
2.5116	30.3	2.5115	30.7	2.5111	30	2.5115	27.4
2.5135	30.3	2.5134	30.7	2.5131	30	2.5134	27.4
2.5152	30.3	2.5151	30.7	2.5148	30	2.5151	27.4
2.5169	30.3	2.5168	30.7	2.5165	30	2.5168	27.4
2.5187	30.3	2.5185	30.7	2.5182	30	2.5186	27.4
2.5207	30.3	2.5205	30.7	2.5202	30	2.5206	27.4
2.5229	30.3	2.5227	30.7	2.5224	30	2.5228	27.4
2.5252	30.3	2.5251	30.7	2.5247	30	2.5251	27.4
2.5276	30.3	2.5275	30.7	2.5271	30	2.5275	27.4
2.5298	30.3	2.5297	30.7	2.5294	30	2.5297	27.4
2.5319	30.3	2.5318	30.8	2.5315	30	2.5318	27.4
2.5339	30.3	2.5339	30.7	2.5335	30	2.5339	27.4
2.536	30.3	2.536	30.7	2.5356	30	2.536	27.4
2.538	30.3	2.538	30.8	2.5377	30	2.538	27.4
2.54	30.3	2.5401	30.7	2.5397	30	2.54	27.4
2.5419	30.3	2.542	30.8	2.5416	30	2.5419	27.4
2.5437	30.3	2.5438	30.8	2.5434	30	2.5437	27.4
2.5455	30.3	2.5455	30.8	2.5452	30	2.5455	27.4
2.5473	30.3	2.5473	30.8	2.547	30	2.5473	27.4
2.5492	30.3	2.5492	30.7	2.5488	30	2.5491	27.4
2.5512	30.3	2.5512	30.8	2.5508	30	2.5512	27.4
2.5534	30.3	2.5533	30.8	2.5529	30	2.5533	27.4
2.5555	30.4	2.5555	30.8	2.555	30	2.5555	27.4
2.5577	30.3	2.5576	30.8	2.5572	30	2.5576	27.4
2.5598	30.3	2.5597	30.8	2.5593	30	2.5597	27.4
2.5617	30.4	2.5616	30.8	2.5612	30	2.5616	27.4
2.5634	30.3	2.5632	30.8	2.563	30	2.5633	27.4
2.5651	30.4	2.565	30.8	2.5647	30	2.565	27.4
2.5671	30.4	2.5669	30.8	2.5666	30	2.567	27.4
2.5692	30.3	2.5691	30.8	2.5688	30	2.5691	27.4
2.5715	30.4	2.5714	30.8	2.571	30	2.5714	27.4
2.5736	30.4	2.5736	30.8	2.5732	30	2.5736	27.4
2.5755	30.4	2.5756	30.8	2.5752	30	2.5756	27.4
2.5773	30.4	2.5774	30.8	2.577	30	2.5774	27.4
2.579	30.4	2.579	30.8	2.5786	30	2.579	27.4
2.5807	30.4	2.5807	30.8	2.5803	30.1	2.5808	27.4
2.5827	30.4	2.5826	30.8	2.5822	30	2.5827	27.4
2.5849	30.4	2.5848	30.8	2.5844	30.1	2.5848	27.4
2.5873	30.4	2.5871	30.8	2.5868	30	2.5871	27.4
2.5897	30.4	2.5895	30.8	2.5892	30.1	2.5895	27.4
2.5919	30.4	2.5918	30.8	2.5915	30.1	2.5918	27.4
2.594	30.4	2.594	30.8	2.5936	30	2.5939	27.4
2.596	30.4	2.5961	30.8	2.5956	30.1	2.596	27.4
2.598	30.4	2.5981	30.8	2.5977	30.1	2.598	27.4
2.6	30.4	2.6001	30.8	2.5997	30.1	2.6	27.4
2.602	30.4	2.6021	30.8	2.6017	30.1	2.602	27.4
2.604	30.4	2.604	30.9	2.6037	30.1	2.6039	27.4
2.6058	30.4	2.6058	30.8	2.6056	30.1	2.6058	27.4
2.6076	30.4	2.6076	30.8	2.6073	30.1	2.6076	27.4
2.6093	30.4	2.6093	30.8	2.6091	30.1	2.6094	27.4
2.6112	30.4	2.6111	30.8	2.6109	30.1	2.6112	27.4
2.6132	30.4	2.6131	30.9	2.6128	30.1	2.6132	27.4
2.6153	30.4	2.6152	30.8	2.6149	30.1	2.6153	27.4
2.6175	30.4	2.6175	30.9	2.6171	30.1	2.6175	27.4
2.6197	30.4	2.6197	30.9	2.6192	30.1	2.6197	27.4
2.6218	30.4	2.6217	30.9	2.6213	30.1	2.6217	27.4
2.6237	30.4	2.6236	30.9	2.6233	30.1	2.6236	27.4
2.6254	30.4	2.6253	30.9	2.625	30.1	2.6253	27.4
2.6272	30.4	2.627	30.9	2.6268	30.1	2.6271	27.4
2.6291	30.4	2.629	30.9	2.6287	30.1	2.6291	27.4
2.6313	30.4	2.6312	30.9	2.6308	30.1	2.6312	27.4
2.6335	30.4	2.6334	30.9	2.633	30.1	2.6335	27.4
2.6357	30.4	2.6356	30.9	2.6352	30.1	2.6356	27.4
2.6377	30.5	2.6376	30.9	2.6372	30.1	2.6376	27.4
2.6394	30.4	2.6393	30.9	2.639	30.1	2.6393	27.4
2.6411	30.4	2.6409	30.9	2.6406	30.1	2.641	27.4
2.6428	30.5	2.6426	30.9	2.6423	30.1	2.6427	27.4
2.6447	30.5	2.6445	30.9	2.6442	30.1	2.6446	27.4
2.6469	30.5	2.6467	30.9	2.6463	30.1	2.6468	27.4
2.6492	30.5	2.6492	30.9	2.6488	30.1	2.6492	27.4
2.6516	30.5	2.6516	30.9	2.6513	30.1	2.6515	27.4
2.6538	30.5	2.6539	30.9	2.6535	30.1	2.6538	27.4
2.6559	30.5	2.656	30.9	2.6556	30.1	2.6559	27.4
2.6579	30.5	2.658	30.9	2.6576	30.1	2.6579	27.4
2.6599	30.5	2.66	30.9	2.6596	30.1	2.6599	27.4
2.6619	30.5	2.662	30.9	2.6616	30.1	2.6619	27.4
2.6639	30.5	2.664	30.9	2.6636	30.1	2.6638	27.4
2.6659	30.5	2.6659	30.9	2.6655	30.1	2.6658	27.4
2.6678	30.5	2.6677	30.9	2.6674	30.1	2.6677	27.4
2.6696	30.5	2.6695	30.9	2.6692	30.1	2.6695	27.4
2.6714	30.5	2.6713	30.9	2.6709	30.2	2.6713	27.4
2.6732	30.5	2.6731	30.9	2.6727	30.1	2.6731	27.4
2.6752	30.5	2.6751	30.9	2.6746	30.1	2.6751	27.4
2.6773	30.5	2.6772	30.9	2.6767	30.2	2.6772	27.4
2.6795	30.5	2.6795	30.9	2.679	30.1	2.6795	27.4
2.6818	30.5	2.6818	30.9	2.6814	30.1	2.6817	27.4
2.6839	30.5	2.6839	30.9	2.6835	30.1	2.6839	27.4
2.6858	30.5	2.6858	30.9	2.6855	30.2	2.6858	27.4
2.6875	30.5	2.6875	30.9	2.6872	30.2	2.6875	27.4
2.6893	30.5	2.6893	31	2.689	30.2	2.6893	27.4
2.6912	30.5	2.6913	30.9	2.6909	30.2	2.6913	27.4
2.6934	30.5	2.6934	31	2.693	30.2	2.6933	27.4
2.6955	30.5	2.6955	31	2.6951	30.2	2.6954	27.4
2.6976	30.5	2.6976	31	2.6972	30.2	2.6975	27.4
2.6995	30.5	2.6995	31	2.6991	30.2	2.6994	27.4
2.7013	30.5	2.7012	31	2.7009	30.2	2.7012	27.4
2.703	30.5	2.7029	31	2.7026	30.2	2.7029	27.4
2.7047	30.5	2.7046	31	2.7043	30.2	2.7046	27.4
2.7067	30.5	2.7066	31	2.7062	30.2	2.7066	27.4
2.7089	30.5	2.7088	31	2.7084	30.2	2.7088	27.4
2.7113	30.5	2.7112	31	2.7107	30.2	2.7112	27.4
2.7136	30.5	2.7136	31	2.7132	30.2	2.7136	27.4
2.7158	30.5	2.7158	31	2.7154	30.2	2.7158	27.4
2.7179	30.5	2.7178	31	2.7175	30.2	2.718	27.4
2.72	30.6	2.7199	31	2.7196	30.2	2.72	27.4
2.722	30.5	2.722	31	2.7217	30.2	2.722	27.4
2.724	30.6	2.724	31	2.7237	30.2	2.724	27.4
2.726	30.6	2.726	31	2.7256	30.2	2.726	27.4
2.7279	30.6	2.7279	31	2.7275	30.2	2.7279	27.4
2.7297	30.6	2.7298	31	2.7293	30.2	2.7297	27.4
2.7315	30.6	2.7315	31	2.7311	30.2	2.7315	27.4
2.7332	30.6	2.7332	31	2.7328	30.2	2.7332	27.4
2.735	30.6	2.735	31	2.7346	30.2	2.735	27.4
2.7369	30.6	2.7369	31	2.7364	30.2	2.7369	27.4
2.7392	30.6	2.7391	31	2.7386	30.2	2.7391	27.4
2.7415	30.6	2.7414	31	2.7409	30.2	2.7414	27.4
2.7438	30.6	2.7437	31	2.7433	30.2	2.7437	27.4
2.7459	30.6	2.7458	31	2.7456	30.2	2.7458	27.4
2.7478	30.6	2.7477	31	2.7475	30.2	2.7477	27.4
2.7495	30.6	2.7495	31	2.7493	30.2	2.7494	27.4
2.7514	30.6	2.7514	31	2.7511	30.2	2.7513	27.4
2.7534	30.6	2.7533	31	2.7531	30.2	2.7533	27.4
2.7555	30.6	2.7554	31.1	2.7552	30.2	2.7554	27.4
2.7576	30.6	2.7575	31	2.7573	30.2	2.7575	27.4
2.7596	30.6	2.7596	31	2.7593	30.2	2.7595	27.4
2.7616	30.6	2.7616	31.1	2.7612	30.2	2.7615	27.4
2.7634	30.6	2.7634	31	2.763	30.2	2.7634	27.4
2.7651	30.6	2.765	31.1	2.7646	30.2	2.765	27.4
2.7668	30.6	2.7667	31	2.7663	30.2	2.7667	27.4
2.7688	30.6	2.7686	31	2.7682	30.2	2.7686	27.4
2.771	30.6	2.7708	31.1	2.7704	30.2	2.7708	27.4
2.7733	30.6	2.7731	31.1	2.7728	30.2	2.7732	27.4
2.7757	30.6	2.7755	31.1	2.7752	30.2	2.7756	27.4
2.778	30.6	2.7778	31.1	2.7775	30.2	2.7779	27.4
2.7801	30.6	2.78	31.1	2.7797	30.2	2.78	27.4
2.7821	30.6	2.782	31.1	2.7817	30.3	2.782	27.4
2.7841	30.6	2.784	31.1	2.7836	30.2	2.7839	27.5
2.786	30.6	2.786	31.1	2.7856	30.3	2.7859	27.4
2.7879	30.6	2.7879	31.1	2.7875	30.3	2.7879	27.4
2.7898	30.6	2.7898	31.1	2.7895	30.3	2.7898	27.4
2.7917	30.6	2.7917	31.1	2.7914	30.3	2.7917	27.4
2.7935	30.6	2.7935	31.1	2.7933	30.3	2.7936	27.4
2.7953	30.7	2.7953	31.1	2.795	30.3	2.7954	27.4
2.7971	30.6	2.7972	31.1	2.7968	30.3	2.7972	27.4
2.7991	30.7	2.7992	31.1	2.7987	30.3	2.7991	27.4
2.8012	30.7	2.8013	31.1	2.8008	30.3	2.8013	27.4
2.8035	30.6	2.8036	31.1	2.803	30.3	2.8036	27.5
2.8057	30.7	2.8058	31.1	2.8053	30.3	2.8058	27.4
2.8078	30.7	2.8078	31.1	2.8074	30.3	2.8078	27.4
2.8096	30.7	2.8096	31.1	2.8093	30.3	2.8096	27.5
2.8114	30.7	2.8112	31.1	2.811	30.3	2.8113	27.4
2.8132	30.7	2.8131	31.1	2.8128	30.3	2.8132	27.4
2.8152	30.7	2.8151	31.1	2.8148	30.3	2.8152	27.4
2.8174	30.7	2.8173	31.1	2.8169	30.3	2.8173	27.4
2.8195	30.7	2.8195	31.1	2.819	30.3	2.8194	27.4
2.8216	30.7	2.8216	31.1	2.8211	30.3	2.8215	27.4
2.8235	30.7	2.8236	31.1	2.8231	30.3	2.8234	27.4
2.8252	30.7	2.8253	31.1	2.8249	30.3	2.8252	27.4
2.8269	30.7	2.8269	31.1	2.8266	30.3	2.8269	27.4
2.8287	30.7	2.8286	31.1	2.8283	30.3	2.8286	27.5
2.8307	30.7	2.8305	31.2	2.8303	30.3	2.8306	27.4
2.8329	30.7	2.8327	31.1	2.8324	30.3	2.8328	27.5
2.8353	30.7	2.8352	31.1	2.8348	30.3	2.8352	27.4
2.8377	30.7	2.8376	31.2	2.8372	30.3	2.8376	27.4
2.8399	30.7	2.8398	31.1	2.8394	30.3	2.8398	27.5
2.8419	30.7	2.8419	31.2	2.8414	30.3	2.8418	27.4
2.8438	30.7	2.8439	31.2	2.8434	30.3	2.8438	27.4
2.8458	30.7	2.8458	31.2	2.8454	30.3	2.8458	27.5
2.8478	30.7	2.8478	31.2	2.8474	30.3	2.8478	27.4
2.8499	30.7	2.8499	31.2	2.8495	30.3	2.8498	27.5
2.8519	30.7	2.8518	31.2	2.8515	30.3	2.8519	27.4
2.8538	30.7	2.8537	31.2	2.8534	30.3	2.8538	27.4
2.8556	30.7	2.8555	31.2	2.8553	30.3	2.8556	27.5
2.8574	30.7	2.8573	31.2	2.857	30.3	2.8574	27.4
2.8592	30.7	2.8592	31.2	2.8589	30.3	2.8592	27.5
2.8611	30.7	2.8611	31.2	2.8608	30.3	2.8611	27.4
2.8633	30.7	2.8633	31.2	2.8629	30.3	2.8632	27.4
2.8655	30.7	2.8655	31.2	2.865	30.3	2.8654	27.5
2.8677	30.7	2.8677	31.2	2.8672	30.3	2.8676	27.4
2.8697	30.7	2.8697	31.2	2.8693	30.3	2.8697	27.4
2.8715	30.7	2.8715	31.2	2.8712	30.3	2.8716	27.5
2.8732	30.7	2.8732	31.2	2.8729	30.3	2.8733	27.4
2.8751	30.8	2.875	31.2	2.8747	30.3	2.8751	27.5
2.8771	30.8	2.877	31.2	2.8767	30.4	2.8771	27.4
2.8793	30.7	2.8792	31.2	2.8788	30.3	2.8793	27.5
2.8815	30.8	2.8814	31.2	2.8811	30.4	2.8814	27.4
2.8837	30.8	2.8835	31.2	2.8833	30.4	2.8835	27.4
2.8856	30.8	2.8855	31.2	2.8852	30.3	2.8854	27.5
2.8873	30.8	2.8873	31.2	2.887	30.4	2.8872	27.4
2.889	30.8	2.8889	31.2	2.8886	30.4	2.8888	27.5
2.8907	30.8	2.8906	31.2	2.8903	30.4	2.8906	27.5
2.8927	30.8	2.8926	31.2	2.8922	30.4	2.8926	27.4
2.8949	30.8	2.8949	31.2	2.8945	30.4	2.8949	27.5
2.8973	30.8	2.8973	31.2	2.8968	30.4	2.8973	27.5
2.8997	30.8	2.8997	31.2	2.8992	30.4	2.8997	27.5
2.9019	30.8	2.902	31.2	2.9015	30.4	2.902	27.4
2.9039	30.8	2.904	31.2	2.9035	30.4	2.904	27.4
2.9058	30.8	2.9059	31.2	2.9055	30.4	2.9059	27.5
2.9078	30.8	2.9078	31.3	2.9074	30.4	2.9078	27.4
2.9098	30.8	2.9098	31.3	2.9094	30.4	2.9098	27.4
2.9118	30.8	2.9117	31.2	2.9114	30.4	2.9117	27.5
2.9139	30.8	2.9137	31.3	2.9134	30.4	2.9137	27.4
2.9158	30.8	2.9157	31.2	2.9154	30.4	2.9157	27.5
2.9177	30.8	2.9175	31.3	2.9173	30.4	2.9176	27.5
2.9195	30.8	2.9194	31.3	2.9191	30.4	2.9195	27.5
2.9214	30.8	2.9213	31.3	2.921	30.4	2.9214	27.5
2.9234	30.8	2.9234	31.3	2.9229	30.4	2.9234	27.5
2.9256	30.8	2.9256	31.3	2.925	30.4	2.9256	27.5
2.9278	30.8	2.9278	31.3	2.9272	30.4	2.9277	27.5
2.9299	30.8	2.9299	31.3	2.9293	30.4	2.9299	27.4
2.9318	30.8	2.9318	31.3	2.9313	30.4	2.9318	27.5
2.9335	30.8	2.9334	31.3	2.9331	30.4	2.9335	27.4
2.9352	30.8	2.9351	31.3	2.9348	30.4	2.9351	27.5
2.937	30.8	2.9369	31.3	2.9366	30.4	2.937	27.5
2.9391	30.8	2.939	31.3	2.9387	30.4	2.939	27.5
2.9413	30.8	2.9412	31.3	2.9409	30.4	2.9412	27.5
2.9435	30.9	2.9435	31.3	2.9431	30.4	2.9434	27.4
2.9456	30.8	2.9456	31.3	2.9453	30.4	2.9455	27.5
2.9475	30.8	2.9476	31.3	2.9472	30.4	2.9474	27.5
2.9493	30.8	2.9493	31.3	2.949	30.4	2.9492	27.4
2.951	30.8	2.9509	31.3	2.9506	30.4	2.9509	27.5
2.9528	30.9	2.9527	31.3	2.9523	30.4	2.9527	27.5
2.9548	30.8	2.9547	31.3	2.9543	30.4	2.9547	27.5
2.957	30.9	2.9569	31.3	2.9565	30.4	2.957	27.5
2.9593	30.9	2.9593	31.3	2.9589	30.4	2.9593	27.4
2.9617	30.9	2.9618	31.3	2.9613	30.4	2.9617	27.5
2.964	30.9	2.964	31.3	2.9636	30.4	2.964	27.5
2.966	30.9	2.966	31.3	2.9656	30.4	2.966	27.5
2.9679	30.9	2.9679	31.3	2.9675	30.4	2.9678	27.5
2.9698	30.9	2.9698	31.3	2.9694	30.4	2.9698	27.5
2.9718	30.9	2.9718	31.3	2.9714	30.4	2.9717	27.5
2.9739	30.9	2.9738	31.3	2.9735	30.4	2.9738	27.5
2.9759	30.9	2.9759	31.4	2.9755	30.4	2.9758	27.5
2.9778	30.9	2.9778	31.3	2.9775	30.5	2.9778	27.5
2.9797	30.9	2.9797	31.3	2.9793	30.4	2.9797	27.4
2.9814	30.9	2.9815	31.3	2.9811	30.5	2.9815	27.5
2.9833	30.9	2.9833	31.3	2.9829	30.5	2.9833	27.5
2.9853	30.9	2.9852	31.4	2.9849	30.5	2.9853	27.5
2.9875	30.9	2.9873	31.3	2.987	30.5	2.9874	27.5
2.9897	30.9	2.9895	31.4	2.9891	30.5	2.9895	27.5
2.9918	30.9	2.9916	31.4	2.9913	30.5	2.9916	27.5
2.9938	30.9	2.9936	31.4	2.9933	30.5	2.9937	27.5
2.9955	30.9	2.9954	31.4	2.9951	30.5	2.9954	27.5
2.9972	30.9	2.9972	31.3	2.9968	30.5	2.9971	27.5
2.9991	30.9	2.9991	31.4	2.9987	30.5	2.999	27.5
3.0012	30.9	3.0011	31.4	3.0007	30.5	3.0011	27.5
3.0034	30.9	3.0033	31.4	3.0029	30.5	3.0033	27.5
3.0056	30.9	3.0055	31.4	3.0051	30.5	3.0055	27.5
3.0077	30.9	3.0076	31.4	3.0072	30.5	3.0076	27.5
3.0096	30.9	3.0096	31.4	3.0092	30.5	3.0095	27.5
3.0113	30.9	3.0113	31.4	3.0109	30.5	3.0113	27.5
3.013	30.9	3.0129	31.4	3.0126	30.5	3.013	27.5
3.0147	30.9	3.0147	31.4	3.0143	30.5	3.0148	27.5
3.0167	30.9	3.0166	31.4	3.0163	30.5	3.0168	27.5
3.019	30.9	3.0188	31.4	3.0185	30.5	3.019	27.5
3.0214	30.9	3.0213	31.4	3.0209	30.5	3.0214	27.5
3.0238	31	3.0238	31.4	3.0234	30.5	3.0238	27.5
3.0261	31	3.0262	31.4	3.0257	30.5	3.026	27.5
3.0281	30.9	3.0282	31.4	3.0278	30.5	3.028	27.5
3.03	31	3.0301	31.4	3.0297	30.5	3.0299	27.5
3.0319	31	3.0319	31.4	3.0315	30.5	3.0318	27.5
3.0339	31	3.0338	31.4	3.0335	30.5	3.0337	27.5
3.0359	31	3.0358	31.4	3.0354	30.5	3.0358	27.5
3.0378	31	3.0377	31.4	3.0374	30.5	3.0378	27.5
3.0398	31	3.0396	31.4	3.0394	30.5	3.0398	27.5
3.0416	31	3.0415	31.4	3.0413	30.5	3.0416	27.5
3.0434	31	3.0434	31.4	3.0431	30.5	3.0434	27.5
3.0453	31	3.0452	31.4	3.045	30.5	3.0453	27.5
3.0473	31	3.0472	31.4	3.0469	30.5	3.0473	27.5
3.0494	31	3.0494	31.4	3.049	30.5	3.0493	27.5
3.0515	31	3.0515	31.4	3.0512	30.5	3.0515	27.5
3.0537	31	3.0536	31.4	3.0533	30.5	3.0536	27.5
3.0556	31	3.0556	31.4	3.0553	30.5	3.0556	27.5
3.0574	31	3.0573	31.4	3.057	30.5	3.0573	27.5
3.0591	31	3.059	31.4	3.0586	30.5	3.0591	27.5
3.061	31	3.0609	31.4	3.0605	30.5	3.0609	27.5
3.063	31	3.063	31.4	3.0625	30.5	3.063	27.5
3.0652	31	3.0652	31.4	3.0647	30.5	3.0652	27.5
3.0674	31	3.0674	31.4	3.0669	30.5	3.0674	27.5
3.0696	31	3.0696	31.4	3.0692	30.5	3.0695	27.5
3.0715	31	3.0715	31.5	3.0712	30.5	3.0715	27.5
3.0733	31	3.0733	31.4	3.073	30.5	3.0733	27.5
3.0751	31	3.075	31.5	3.0747	30.5	3.075	27.5
3.0769	31	3.0768	31.5	3.0765	30.6	3.0768	27.5
3.0789	31	3.0788	31.5	3.0785	30.5	3.0788	27.5
3.0811	31	3.081	31.5	3.0807	30.5	3.081	27.5
3.0835	31	3.0834	31.5	3.0831	30.6	3.0833	27.5
3.0859	31	3.0859	31.5	3.0855	30.5	3.0857	27.5
3.0881	31	3.0882	31.5	3.0878	30.6	3.088	27.5
3.0901	31	3.0902	31.5	3.0898	30.6	3.0901	27.5
3.092	31	3.092	31.5	3.0916	30.6	3.0919	27.5
3.0938	31	3.0939	31.5	3.0934	30.6	3.0938	27.5
3.0958	31	3.0958	31.5	3.0953	30.6	3.0958	27.5
3.0979	31	3.0978	31.5	3.0974	30.6	3.0978	27.5
3.0999	31.1	3.0998	31.5	3.0994	30.6	3.0998	27.5
3.1018	31	3.1018	31.5	3.1014	30.6	3.1018	27.5
3.1037	31	3.1036	31.5	3.1033	30.6	3.1036	27.5
3.1055	31.1	3.1055	31.5	3.1052	30.6	3.1054	27.5
3.1074	31.1	3.1074	31.5	3.1071	30.6	3.1073	27.5
3.1094	31	3.1094	31.5	3.109	30.6	3.1093	27.5
3.1115	31.1	3.1115	31.5	3.1111	30.6	3.1114	27.5
3.1137	31.1	3.1137	31.5	3.1133	30.6	3.1136	27.5
3.1158	31.1	3.1158	31.5	3.1155	30.6	3.1157	27.5
3.1177	31.1	3.1177	31.5	3.1175	30.6	3.1177	27.5
3.1195	31.1	3.1194	31.5	3.1192	30.6	3.1194	27.5
3.1213	31.1	3.1212	31.5	3.1209	30.6	3.1212	27.5
3.1233	31.1	3.1231	31.5	3.1228	30.6	3.1232	27.5
3.1254	31.1	3.1252	31.5	3.1249	30.6	3.1253	27.5
3.1275	31.1	3.1273	31.5	3.127	30.6	3.1275	27.5
3.1296	31.1	3.1295	31.5	3.1291	30.6	3.1296	27.5
3.1315	31.1	3.1315	31.5	3.1311	30.6	3.1316	27.5
3.1334	31.1	3.1334	31.5	3.133	30.6	3.1334	27.5
3.1351	31.1	3.1352	31.5	3.1347	30.6	3.1351	27.5
3.1368	31.1	3.1369	31.5	3.1364	30.6	3.1368	27.5
3.1386	31.1	3.1387	31.5	3.1382	30.6	3.1387	27.5
3.1407	31.1	3.1407	31.5	3.1402	30.6	3.1407	27.5
3.1429	31.1	3.1429	31.5	3.1424	30.6	3.143	27.5
3.1453	31.1	3.1452	31.5	3.1448	30.6	3.1454	27.5
3.1478	31.1	3.1476	31.6	3.1473	30.6	3.1478	27.5
3.1501	31.1	3.1499	31.6	3.1496	30.6	3.1501	27.5
3.1522	31.1	3.152	31.5	3.1517	30.6	3.1521	27.5
3.1541	31.1	3.154	31.6	3.1536	30.6	3.1539	27.5
3.156	31.1	3.1559	31.6	3.1555	30.6	3.1558	27.5
3.1579	31.1	3.1579	31.6	3.1575	30.6	3.1577	27.5
3.1598	31.1	3.1598	31.6	3.1595	30.6	3.1597	27.5
3.1617	31.1	3.1618	31.6	3.1615	30.6	3.1617	27.5
3.1636	31.1	3.1637	31.6	3.1634	30.6	3.1636	27.5
3.1654	31.1	3.1655	31.6	3.1651	30.6	3.1655	27.5
3.1672	31.1	3.1673	31.6	3.1669	30.6	3.1673	27.5
3.1691	31.1	3.1691	31.6	3.1687	30.6	3.1692	27.5
3.1711	31.1	3.1711	31.6	3.1707	30.6	3.1711	27.5
3.1733	31.1	3.1733	31.6	3.1729	30.6	3.1733	27.5
3.1755	31.2	3.1755	31.6	3.1751	30.6	3.1755	27.5
3.1778	31.1	3.1777	31.6	3.1773	30.6	3.1777	27.5
3.1798	31.1	3.1797	31.6	3.1794	30.6	3.1797	27.5
3.1816	31.2	3.1815	31.6	3.1812	30.6	3.1815	27.5
3.1833	31.1	3.1832	31.6	3.1829	30.7	3.1832	27.5
3.1853	31.1	3.1851	31.6	3.1848	30.6	3.1851	27.5
3.1873	31.2	3.1871	31.6	3.1868	30.7	3.1872	27.5
3.1894	31.2	3.1892	31.6	3.1889	30.7	3.1893	27.5
3.1915	31.2	3.1914	31.6	3.191	30.6	3.1915	27.5
3.1935	31.2	3.1935	31.6	3.1931	30.7	3.1935	27.5
3.1954	31.2	3.1954	31.6	3.195	30.7	3.1954	27.5
3.1971	31.2	3.1971	31.6	3.1968	30.7	3.1971	27.5
3.1987	31.2	3.1988	31.6	3.1985	30.7	3.1988	27.5
3.2006	31.2	3.2006	31.6	3.2003	30.7	3.2006	27.5
3.2026	31.2	3.2026	31.6	3.2023	30.7	3.2026	27.5
3.2049	31.2	3.2048	31.6	3.2045	30.7	3.2049	27.5
3.2073	31.2	3.2072	31.6	3.2069	30.7	3.2073	27.5
3.2098	31.2	3.2097	31.6	3.2093	30.7	3.2097	27.5
3.212	31.2	3.212	31.6	3.2116	30.7	3.2119	27.5
3.214	31.2	3.214	31.6	3.2136	30.7	3.2139	27.5
3.216	31.2	3.216	31.6	3.2155	30.7	3.2158	27.5
3.2179	31.2	3.2179	31.6	3.2174	30.7	3.2177	27.5
3.2199	31.2	3.2199	31.6	3.2194	30.7	3.2197	27.5
3.222	31.2	3.2219	31.6	3.2214	30.7	3.2217	27.5
3.2239	31.2	3.2238	31.6	3.2235	30.7	3.2238	27.5
3.2258	31.2	3.2257	31.6	3.2254	30.7	3.2258	27.5
3.2276	31.2	3.2276	31.6	3.2272	30.7	3.2276	27.5
3.2294	31.2	3.2294	31.6	3.229	30.7	3.2295	27.5
3.2313	31.2	3.2313	31.6	3.2309	30.7	3.2313	27.5
3.2332	31.2	3.2333	31.7	3.2328	30.7	3.2332	27.5
3.2353	31.2	3.2353	31.6	3.2349	30.7	3.2353	27.5
3.2375	31.2	3.2375	31.7	3.237	30.7	3.2375	27.5
3.2397	31.2	3.2396	31.7	3.2392	30.7	3.2397	27.5
3.2417	31.2	3.2416	31.6	3.2413	30.7	3.2417	27.5
3.2435	31.2	3.2435	31.7	3.2432	30.7	3.2436	27.5
3.2453	31.2	3.2452	31.7	3.245	30.7	3.2454	27.5
3.2472	31.2	3.2471	31.6	3.2469	30.7	3.2473	27.5
3.2493	31.2	3.2492	31.7	3.2489	30.7	3.2493	27.5
3.2514	31.2	3.2513	31.7	3.251	30.7	3.2513	27.5
3.2535	31.3	3.2535	31.7	3.2531	30.7	3.2534	27.5
3.2555	31.2	3.2556	31.7	3.2551	30.7	3.2555	27.5
3.2574	31.3	3.2574	31.7	3.257	30.7	3.2573	27.5
3.2591	31.2	3.2591	31.7	3.2588	30.7	3.259	27.5
3.2609	31.2	3.2609	31.7	3.2605	30.7	3.2608	27.5
3.2627	31.3	3.2627	31.7	3.2623	30.7	3.2626	27.5
3.2648	31.3	3.2647	31.7	3.2643	30.7	3.2646	27.5
3.267	31.3	3.267	31.7	3.2665	30.7	3.2669	27.5
3.2694	31.3	3.2694	31.7	3.2689	30.7	3.2692	27.5
3.2718	31.3	3.2718	31.7	3.2713	30.7	3.2717	27.5
3.274	31.3	3.274	31.7	3.2736	30.7	3.2739	27.5
3.276	31.3	3.276	31.7	3.2756	30.7	3.276	27.5
3.278	31.3	3.2779	31.7	3.2775	30.7	3.2779	27.5
3.2799	31.3	3.2798	31.7	3.2795	30.7	3.2799	27.5
3.2819	31.3	3.2818	31.7	3.2815	30.8	3.2819	27.5
3.2839	31.3	3.2838	31.7	3.2835	30.8	3.2839	27.5
3.2859	31.3	3.2858	31.7	3.2855	30.7	3.2858	27.5
3.2878	31.3	3.2877	31.7	3.2874	30.8	3.2877	27.5
3.2896	31.3	3.2896	31.7	3.2892	30.8	3.2895	27.5
3.2914	31.3	3.2914	31.7	3.2911	30.7	3.2913	27.5
3.2933	31.3	3.2934	31.7	3.2929	30.8	3.2932	27.5
3.2953	31.3	3.2953	31.7	3.2949	30.8	3.2952	27.5
3.2973	31.3	3.2974	31.7	3.2969	30.8	3.2973	27.5
3.2994	31.3	3.2995	31.7	3.299	30.8	3.2995	27.5
3.3016	31.3	3.3016	31.7	3.3012	30.8	3.3017	27.5
3.3037	31.3	3.3036	31.7	3.3032	30.8	3.3037	27.5
3.3055	31.3	3.3055	31.7	3.3051	30.8	3.3055	27.5
3.3073	31.3	3.3072	31.7	3.3069	30.8	3.3073	27.5
3.3092	31.3	3.3091	31.7	3.3088	30.8	3.3091	27.5
3.3112	31.3	3.3112	31.7	3.3108	30.8	3.3112	27.5
3.3133	31.3	3.3133	31.7	3.313	30.8	3.3133	27.5
3.3155	31.3	3.3155	31.7	3.3152	30.8	3.3154	27.5
3.3175	31.3	3.3176	31.7	3.3173	30.8	3.3175	27.5
3.3194	31.3	3.3194	31.7	3.3192	30.8	3.3194	27.5
3.3212	31.3	3.3211	31.8	3.3208	30.8	3.3211	27.5
3.3229	31.3	3.3228	31.7	3.3225	30.8	3.3228	27.5
3.3248	31.3	3.3247	31.8	3.3243	30.8	3.3247	27.5
3.3268	31.3	3.3267	31.7	3.3264	30.8	3.3267	27.5
3.3291	31.4	3.3289	31.8	3.3286	30.8	3.3289	27.5
3.3314	31.3	3.3313	31.8	3.331	30.8	3.3313	27.5
3.3338	31.4	3.3337	31.8	3.3333	30.8	3.3337	27.5
3.3359	31.4	3.3359	31.8	3.3355	30.8	3.3358	27.5
3.3379	31.4	3.3379	31.8	3.3374	30.8	3.3378	27.5
3.3398	31.4	3.3399	31.8	3.3393	30.8	3.3398	27.5
3.3418	31.4	3.3419	31.8	3.3414	30.8	3.3418	27.5
3.3439	31.4	3.344	31.8	3.3435	30.8	3.3439	27.5
3.346	31.4	3.346	31.8	3.3456	30.8	3.346	27.5
3.348	31.4	3.348	31.8	3.3477	30.8	3.348	27.5
3.3499	31.4	3.3498	31.8	3.3496	30.8	3.3499	27.5
3.3517	31.4	3.3517	31.8	3.3514	30.8	3.3517	27.5
3.3535	31.4	3.3535	31.8	3.3531	30.8	3.3535	27.5
3.3554	31.4	3.3553	31.8	3.3549	30.8	3.3553	27.5
3.3573	31.4	3.3573	31.8	3.3568	30.8	3.3572	27.5
3.3593	31.4	3.3593	31.8	3.3589	30.8	3.3592	27.5
3.3615	31.4	3.3614	31.8	3.361	30.8	3.3614	27.5
3.3636	31.4	3.3635	31.8	3.3632	30.8	3.3636	27.5
3.3657	31.4	3.3656	31.8	3.3653	30.8	3.3657	27.5
3.3675	31.4	3.3674	31.8	3.3671	30.8	3.3675	27.5
3.3693	31.4	3.3693	31.8	3.3689	30.8	3.3693	27.5
3.3712	31.4	3.3713	31.8	3.3708	30.8	3.3713	27.5
3.3733	31.4	3.3733	31.8	3.3729	30.8	3.3733	27.5
3.3755	31.4	3.3754	31.8	3.375	30.8	3.3754	27.5
3.3776	31.4	3.3775	31.8	3.3771	30.9	3.3775	27.5
3.3795	31.4	3.3795	31.8	3.3792	30.8	3.3795	27.5
3.3813	31.4	3.3812	31.8	3.3809	30.8	3.3813	27.5
3.3829	31.4	3.3829	31.8	3.3826	30.9	3.383	27.5
3.3847	31.4	3.3847	31.8	3.3843	30.8	3.3848	27.5
3.3867	31.4	3.3866	31.8	3.3862	30.8	3.3867	27.5
3.3888	31.4	3.3887	31.8	3.3883	30.9	3.3887	27.5
3.391	31.4	3.3908	31.8	3.3905	30.9	3.3909	27.5
3.3933	31.4	3.3931	31.8	3.3928	30.9	3.3931	27.5
3.3957	31.4	3.3955	31.8	3.3952	30.9	3.3955	27.5
3.398	31.4	3.3978	31.8	3.3975	30.9	3.3978	27.5
3.4001	31.4	3.4	31.8	3.3997	30.9	3.3999	27.5
3.4021	31.4	3.4021	31.8	3.4017	30.9	3.402	27.5
3.4041	31.4	3.4041	31.8	3.4037	30.9	3.404	27.5
3.4061	31.5	3.4062	31.8	3.4058	30.9	3.4061	27.5
3.4081	31.4	3.4082	31.8	3.4078	30.9	3.4081	27.5
3.41	31.4	3.4101	31.8	3.4098	30.9	3.41	27.5
3.4119	31.5	3.412	31.8	3.4116	30.9	3.4119	27.5
3.4137	31.5	3.4137	31.8	3.4134	30.9	3.4137	27.5
3.4155	31.5	3.4155	31.8	3.4152	30.9	3.4155	27.5
3.4174	31.5	3.4173	31.9	3.417	30.9	3.4173	27.5
3.4193	31.5	3.4192	31.8	3.4189	30.9	3.4193	27.5
3.4213	31.5	3.4212	31.9	3.4209	30.9	3.4213	27.5
3.4234	31.5	3.4233	31.9	3.423	30.9	3.4234	27.5
3.4256	31.5	3.4255	31.8	3.4252	30.9	3.4255	27.5
3.4277	31.5	3.4277	31.9	3.4273	30.9	3.4276	27.5
3.4297	31.5	3.4297	31.9	3.4294	30.9	3.4296	27.5
3.4316	31.5	3.4316	31.9	3.4313	30.9	3.4315	27.5
3.4336	31.5	3.4335	31.9	3.4332	30.9	3.4335	27.5
3.4355	31.5	3.4354	31.9	3.4351	30.9	3.4354	27.5
3.4375	31.5	3.4374	31.9	3.4371	30.9	3.4374	27.5
3.4396	31.5	3.4394	31.9	3.439	30.9	3.4394	27.5
3.4415	31.5	3.4413	31.9	3.441	30.9	3.4414	27.5
3.4433	31.5	3.4432	31.9	3.4429	30.9	3.4432	27.5
3.4451	31.5	3.4449	31.9	3.4446	30.9	3.445	27.5
3.4468	31.5	3.4467	31.9	3.4464	30.9	3.4467	27.5
3.4487	31.5	3.4486	31.9	3.4483	30.9	3.4487	27.5
3.4508	31.5	3.4507	31.9	3.4503	30.9	3.4508	27.5
3.453	31.5	3.453	31.9	3.4525	30.9	3.453	27.5
3.4552	31.5	3.4553	31.9	3.4548	30.9	3.4553	27.5
3.4575	31.5	3.4576	31.9	3.4571	30.9	3.4576	27.5
3.4596	31.5	3.4598	31.9	3.4593	30.9	3.4598	27.5
3.4618	31.5	3.4618	31.9	3.4613	30.9	3.4618	27.5
3.4639	31.5	3.4639	31.9	3.4633	30.9	3.4638	27.5
3.4661	31.5	3.466	31.9	3.4655	30.9	3.4659	27.5
3.4682	31.5	3.4681	31.9	3.4676	30.9	3.468	27.5
3.4702	31.5	3.4701	31.9	3.4698	30.9	3.47	27.5
3.4721	31.5	3.472	31.9	3.4717	30.9	3.4719	27.5
3.4738	31.5	3.4738	31.9	3.4736	30.9	3.4737	27.5
3.4756	31.5	3.4756	31.9	3.4753	30.9	3.4755	27.5
3.4774	31.5	3.4773	31.9	3.4771	31	3.4774	27.5
3.4792	31.5	3.4791	31.9	3.4788	31	3.4792	27.5
3.4812	31.6	3.4811	31.9	3.4807	30.9	3.4811	27.5
3.4832	31.6	3.4831	31.9	3.4827	31	3.4832	27.5
3.4854	31.6	3.4853	31.9	3.4848	31	3.4853	27.5
3.4875	31.6	3.4875	31.9	3.4871	30.9	3.4874	27.5
3.4895	31.6	3.4895	31.9	3.4892	31	3.4895	27.5
3.4913	31.6	3.4913	31.9	3.4911	31	3.4913	27.5
3.4931	31.6	3.4931	31.9	3.493	31	3.4931	27.5
3.4951	31.6	3.4951	31.9	3.4949	31	3.4951	27.5
3.4972	31.6	3.4972	31.9	3.497	31	3.4972	27.5
3.4995	31.6	3.4994	31.9	3.4991	31	3.4994	27.5
3.5017	31.6	3.5016	31.9	3.5013	31	3.5016	27.5
3.5037	31.6	3.5036	31.9	3.5033	31	3.5037	27.5
3.5055	31.6	3.5055	31.9	3.505	31	3.5055	27.5
3.5072	31.6	3.5071	31.9	3.5067	31	3.5072	27.5
3.5088	31.6	3.5088	32	3.5084	31	3.5088	27.5
3.5107	31.6	3.5106	31.9	3.5102	31	3.5107	27.5
3.5128	31.6	3.5127	31.9	3.5122	31	3.5127	27.5
3.515	31.6	3.515	32	3.5145	31	3.515	27.5
3.5175	31.6	3.5174	32	3.5169	31	3.5174	27.5
3.5198	31.6	3.5198	32	3.5193	31	3.5197	27.5
3.522	31.6	3.522	32	3.5215	31	3.5219	27.5
3.524	31.6	3.524	32	3.5235	31	3.5239	27.5
3.526	31.6	3.526	32	3.5255	31	3.5259	27.5
3.528	31.6	3.528	32	3.5275	31	3.5279	27.5
3.53	31.6	3.53	32	3.5295	31	3.53	27.5
3.532	31.6	3.532	32	3.5315	31	3.532	27.5
3.5339	31.6	3.5339	32	3.5335	31	3.5339	27.5
3.5357	31.6	3.5357	32	3.5354	31	3.5357	27.5
3.5375	31.6	3.5374	32	3.5372	31	3.5375	27.5
3.5393	31.6	3.5392	32	3.539	31	3.5392	27.5
3.5412	31.6	3.541	32	3.5408	31	3.5411	27.5
3.5432	31.6	3.543	32	3.5427	31	3.543	27.6
3.5453	31.6	3.5452	32	3.5448	31	3.5451	27.5
3.5474	31.7	3.5474	32	3.547	31	3.5473	27.5
3.5496	31.6	3.5497	32	3.5492	31	3.5495	27.5
3.5517	31.6	3.5518	32	3.5514	31	3.5516	27.5
3.5536	31.7	3.5537	32	3.5533	31	3.5535	27.5
3.5553	31.6	3.5554	32	3.555	31	3.5553	27.5
3.5571	31.7	3.5572	32	3.5568	31	3.5571	27.5
3.5592	31.7	3.5592	32	3.5588	31	3.5591	27.5
3.5613	31.7	3.5613	32	3.5609	31	3.5613	27.5
3.5635	31.7	3.5635	32	3.5631	31	3.5635	27.5
3.5656	31.6	3.5655	32	3.5652	31	3.5655	27.5
3.5675	31.7	3.5673	32	3.567	31	3.5674	27.5
3.5692	31.7	3.569	32	3.5687	31	3.5692	27.5
3.5709	31.7	3.5708	32	3.5704	31	3.5709	27.5
3.5727	31.7	3.5726	32	3.5722	31	3.5727	27.5
3.5747	31.7	3.5746	32	3.5742	31.1	3.5747	27.5
3.5769	31.7	3.5769	32	3.5765	31	3.577	27.5
3.5793	31.7	3.5792	32	3.5789	31.1	3.5794	27.6
3.5817	31.7	3.5816	32	3.5813	31.1	3.5817	27.5
3.5838	31.7	3.5837	32	3.5835	31	3.5838	27.6
3.5859	31.7	3.5859	32.1	3.5856	31.1	3.5859	27.5
3.588	31.7	3.588	32	3.5877	31.1	3.588	27.5
3.5901	31.7	3.5901	32	3.5897	31.1	3.59	27.6
3.5921	31.7	3.5921	32.1	3.5917	31	3.5921	27.5
3.5941	31.7	3.5941	32	3.5936	31.1	3.5941	27.5
3.596	31.7	3.5959	32.1	3.5955	31.1	3.5959	27.6
3.5978	31.7	3.5977	32	3.5973	31.1	3.5977	27.5
3.5995	31.7	3.5994	32.1	3.5991	31.1	3.5995	27.5
3.6013	31.7	3.6012	32.1	3.601	31.1	3.6013	27.5
3.6032	31.7	3.6031	32	3.6029	31.1	3.6031	27.5
3.6052	31.7	3.6051	32.1	3.6048	31.1	3.6051	27.6
3.6073	31.7	3.6073	32.1	3.6069	31.1	3.6072	27.5
3.6095	31.7	3.6095	32.1	3.6091	31.1	3.6094	27.6
3.6117	31.7	3.6117	32.1	3.6113	31.1	3.6117	27.5
3.6138	31.7	3.6138	32.1	3.6135	31.1	3.6138	27.5
3.6158	31.7	3.6157	32.1	3.6154	31.1	3.6158	27.6
3.6175	31.7	3.6174	32.1	3.6171	31.1	3.6175	27.5
3.6193	31.8	3.6191	32.1	3.6188	31.1	3.6193	27.6
3.6213	31.7	3.621	32.1	3.6208	31.1	3.6213	27.6
3.6233	31.8	3.6232	32.1	3.6228	31.1	3.6233	27.5
3.6255	31.8	3.6253	32.1	3.625	31.1	3.6254	27.6
3.6275	31.7	3.6274	32.1	3.627	31.1	3.6274	27.5
3.6293	31.8	3.6293	32.1	3.6289	31.1	3.6292	27.5
3.6311	31.8	3.631	32.1	3.6307	31.1	3.6309	27.5
3.6328	31.7	3.6328	32.1	3.6324	31.1	3.6327	27.5
3.6347	31.8	3.6346	32.1	3.6342	31.1	3.6345	27.5
3.6367	31.8	3.6366	32.1	3.6363	31.1	3.6366	27.5
3.639	31.8	3.6389	32.1	3.6385	31.1	3.6389	27.6
3.6414	31.8	3.6413	32.1	3.641	31.1	3.6413	27.5
3.6437	31.8	3.6437	32.1	3.6435	31.1	3.6437	27.5
3.6459	31.8	3.6459	32.1	3.6457	31.1	3.6459	27.6
3.6479	31.8	3.648	32.1	3.6477	31.1	3.6479	27.5
3.65	31.8	3.6501	32.1	3.6498	31.1	3.65	27.6
3.6522	31.8	3.6522	32.1	3.6518	31.1	3.652	27.6
3.6542	31.8	3.6542	32.1	3.6538	31.1	3.654	27.5
3.6561	31.8	3.6561	32.1	3.6557	31.1	3.656	27.6
3.658	31.8	3.6579	32.1	3.6575	31.1	3.6579	27.5
3.6597	31.8	3.6597	32.1	3.6593	31.1	3.6598	27.5
3.6615	31.8	3.6614	32.1	3.6611	31.1	3.6616	27.6
3.6633	31.8	3.6632	32.1	3.6629	31.1	3.6633	27.5
3.6652	31.8	3.6651	32.1	3.6648	31.2	3.6652	27.6
3.6673	31.8	3.6672	32.1	3.6668	31.1	3.6672	27.6
3.6694	31.8	3.6693	32.1	3.6689	31.1	3.6693	27.5
3.6716	31.8	3.6715	32.1	3.6711	31.1	3.6715	27.6
3.6737	31.8	3.6737	32.1	3.6733	31.1	3.6737	27.5
3.6758	31.8	3.6758	32.1	3.6754	31.2	3.6757	27.6
3.6777	31.8	3.6777	32.1	3.6774	31.1	3.6776	27.5
3.6794	31.8	3.6793	32.1	3.6791	31.1	3.6794	27.5
3.6812	31.8	3.681	32.2	3.6808	31.2	3.6812	27.6
3.6832	31.8	3.683	32.2	3.6828	31.1	3.6831	27.5
3.6853	31.8	3.6852	32.1	3.6849	31.2	3.6852	27.6
3.6875	31.8	3.6874	32.2	3.6871	31.2	3.6874	27.6
3.6895	31.8	3.6895	32.2	3.6891	31.2	3.6895	27.5
3.6913	31.8	3.6914	32.2	3.691	31.2	3.6913	27.6
3.693	31.8	3.6932	32.2	3.6927	31.2	3.693	27.5
3.6948	31.8	3.6949	32.2	3.6944	31.2	3.6947	27.6
3.6967	31.8	3.6967	32.2	3.6962	31.2	3.6966	27.6
3.6988	31.8	3.6988	32.2	3.6983	31.2	3.6987	27.5
3.7011	31.9	3.7011	32.2	3.7006	31.2	3.701	27.6
3.7035	31.8	3.7035	32.2	3.703	31.2	3.7034	27.6
3.7057	31.9	3.7057	32.2	3.7053	31.2	3.7057	27.5
3.7077	31.9	3.7077	32.2	3.7074	31.2	3.7077	27.6
3.7097	31.9	3.7097	32.2	3.7094	31.2	3.7097	27.6
3.7118	31.9	3.7117	32.2	3.7115	31.2	3.7117	27.6
3.7139	31.9	3.7138	32.2	3.7135	31.2	3.7138	27.5
3.716	31.9	3.7159	32.2	3.7155	31.2	3.7158	27.6
3.718	31.9	3.7179	32.2	3.7175	31.2	3.7178	27.6
3.72	31.9	3.7199	32.2	3.7195	31.2	3.7198	27.5
3.7218	31.9	3.7218	32.2	3.7214	31.2	3.7217	27.6
3.7237	31.9	3.7236	32.2	3.7232	31.2	3.7236	27.6
3.7255	31.9	3.7254	32.2	3.725	31.2	3.7254	27.6
3.7274	31.9	3.7273	32.2	3.7269	31.2	3.7273	27.6
3.7294	31.9	3.7293	32.2	3.7289	31.2	3.7294	27.6
3.7316	31.9	3.7314	32.2	3.731	31.2	3.7315	27.6
3.7337	31.9	3.7336	32.2	3.7333	31.2	3.7337	27.6
3.7358	31.9	3.7357	32.2	3.7354	31.2	3.7358	27.6
3.7377	31.9	3.7378	32.2	3.7375	31.2	3.7378	27.6
3.7396	31.9	3.7396	32.2	3.7393	31.2	3.7397	27.6
3.7414	31.9	3.7414	32.2	3.741	31.2	3.7414	27.6
3.7432	31.9	3.7432	32.2	3.7427	31.2	3.7432	27.6
3.7452	31.9	3.7451	32.2	3.7447	31.2	3.7451	27.6
3.7474	31.9	3.7473	32.2	3.7468	31.2	3.7472	27.6
3.7495	31.9	3.7494	32.2	3.749	31.2	3.7494	27.6
3.7516	31.9	3.7515	32.2	3.7511	31.2	3.7514	27.6
3.7535	31.9	3.7534	32.3	3.7531	31.2	3.7533	27.6
3.7552	31.9	3.7552	32.2	3.7549	31.2	3.7551	27.5
3.757	31.9	3.757	32.2	3.7566	31.2	3.7569	27.6
3.7589	31.9	3.7589	32.3	3.7584	31.2	3.7588	27.5
3.761	31.9	3.7609	32.2	3.7605	31.2	3.7609	27.6
3.7632	31.9	3.7632	32.3	3.7627	31.2	3.7631	27.6
3.7655	31.9	3.7655	32.3	3.765	31.2	3.7654	27.6
3.7677	31.9	3.7677	32.3	3.7673	31.2	3.7676	27.6
3.7698	31.9	3.7697	32.3	3.7694	31.2	3.7697	27.6
3.7719	32	3.7718	32.3	3.7715	31.2	3.7718	27.6
3.774	32	3.7739	32.3	3.7736	31.2	3.774	27.6
3.776	32	3.776	32.3	3.7757	31.3	3.7761	27.5
3.778	32	3.778	32.3	3.7777	31.3	3.7781	27.6
3.7799	32	3.7799	32.3	3.7796	31.2	3.7799	27.6
3.7818	32	3.7818	32.3	3.7814	31.3	3.7818	27.6
3.7836	32	3.7836	32.3	3.7833	31.3	3.7836	27.6
3.7854	32	3.7854	32.3	3.7851	31.3	3.7854	27.6
3.7873	32	3.7873	32.3	3.7869	31.2	3.7872	27.6
3.7892	32	3.7892	32.3	3.7888	31.3	3.7891	27.6
3.7913	32	3.7912	32.3	3.7908	31.3	3.7912	27.6
3.7934	32	3.7934	32.3	3.793	31.3	3.7934	27.6
3.7955	32	3.7956	32.3	3.7952	31.3	3.7956	27.5
3.7977	32	3.7977	32.3	3.7973	31.3	3.7977	27.6
3.7997	32	3.7997	32.3	3.7993	31.3	3.7998	27.6
3.8015	32	3.8016	32.3	3.8012	31.3	3.8016	27.5
3.8033	32	3.8033	32.3	3.8029	31.3	3.8033	27.6
3.8051	32	3.8051	32.3	3.8047	31.3	3.8051	27.6
3.8071	32	3.8071	32.3	3.8067	31.3	3.8071	27.6
3.8093	32	3.8093	32.3	3.8089	31.3	3.8093	27.6
3.8115	32	3.8115	32.3	3.8112	31.3	3.8115	27.6
3.8136	32	3.8135	32.3	3.8132	31.3	3.8135	27.6
3.8154	32	3.8153	32.3	3.815	31.3	3.8153	27.6
3.817	32	3.817	32.3	3.8167	31.3	3.817	27.6
3.8187	32	3.8186	32.3	3.8183	31.3	3.8187	27.6
3.8206	32	3.8205	32.3	3.8201	31.3	3.8205	27.6
3.8226	32	3.8226	32.3	3.8222	31.3	3.8226	27.6
3.825	32	3.8249	32.3	3.8245	31.3	3.8249	27.6
3.8274	32	3.8273	32.3	3.8269	31.3	3.8273	27.6
3.8297	32	3.8296	32.3	3.8292	31.3	3.8296	27.6
3.8319	32	3.8317	32.3	3.8314	31.3	3.8317	27.6
3.8339	32.1	3.8338	32.3	3.8335	31.3	3.8338	27.6
3.8359	32	3.8359	32.4	3.8356	31.3	3.8359	27.6
3.838	32	3.8379	32.3	3.8376	31.3	3.8379	27.6
3.84	32.1	3.84	32.4	3.8396	31.3	3.84	27.6
3.842	32	3.842	32.4	3.8416	31.3	3.8419	27.6
3.8439	32.1	3.8439	32.3	3.8435	31.3	3.8438	27.6
3.8457	32	3.8457	32.4	3.8453	31.3	3.8457	27.6
3.8474	32.1	3.8474	32.3	3.847	31.3	3.8474	27.6
3.8492	32.1	3.8492	32.4	3.8488	31.3	3.8492	27.6
3.8512	32.1	3.8512	32.4	3.8508	31.3	3.8511	27.6
3.8533	32.1	3.8533	32.4	3.8528	31.3	3.8531	27.6
3.8554	32.1	3.8555	32.4	3.855	31.3	3.8553	27.6
3.8576	32.1	3.8577	32.4	3.8572	31.3	3.8575	27.6
3.8598	32.1	3.8598	32.4	3.8593	31.3	3.8597	27.6
3.8618	32.1	3.8617	32.4	3.8613	31.3	3.8617	27.6
3.8636	32.1	3.8635	32.4	3.8632	31.3	3.8635	27.6
3.8653	32.1	3.8651	32.4	3.8649	31.3	3.8652	27.6
3.8671	32.1	3.8669	32.4	3.8667	31.3	3.8671	27.6
3.8692	32.1	3.869	32.4	3.8688	31.3	3.8691	27.6
3.8714	32.1	3.8712	32.4	3.871	31.3	3.8713	27.6
3.8735	32.1	3.8735	32.4	3.8732	31.3	3.8735	27.6
3.8755	32.1	3.8756	32.4	3.8752	31.3	3.8756	27.6
3.8773	32.1	3.8775	32.4	3.8771	31.3	3.8775	27.6
3.879	32.1	3.8792	32.4	3.8788	31.3	3.8792	27.6
3.8807	32.1	3.8809	32.4	3.8805	31.3	3.8808	27.6
3.8826	32.1	3.8827	32.4	3.8823	31.3	3.8826	27.6
3.8847	32.1	3.8848	32.4	3.8843	31.4	3.8847	27.6
3.8871	32.1	3.8871	32.4	3.8866	31.3	3.887	27.6
3.8895	32.1	3.8895	32.4	3.889	31.3	3.8894	27.6
3.8918	32.1	3.8918	32.4	3.8914	31.4	3.8917	27.6
3.894	32.1	3.8939	32.4	3.8935	31.3	3.8939	27.6
3.896	32.1	3.8959	32.4	3.8956	31.4	3.896	27.6
3.8981	32.1	3.898	32.4	3.8977	31.4	3.8981	27.6
3.9001	32.1	3.9	32.4	3.8997	31.4	3.9001	27.6
3.902	32.1	3.902	32.4	3.9017	31.4	3.9021	27.6
3.904	32.1	3.9039	32.4	3.9037	31.4	3.904	27.6
3.9058	32.1	3.9058	32.4	3.9056	31.4	3.9058	27.6
3.9076	32.1	3.9076	32.4	3.9074	31.4	3.9076	27.6
3.9094	32.2	3.9093	32.4	3.9091	31.4	3.9094	27.6
3.9112	32.1	3.9111	32.5	3.9108	31.4	3.9112	27.6
3.9132	32.1	3.9131	32.4	3.9127	31.4	3.9131	27.6
3.9153	32.2	3.9152	32.4	3.9147	31.4	3.9151	27.6
3.9174	32.1	3.9174	32.5	3.9169	31.4	3.9173	27.6
3.9196	32.2	3.9196	32.5	3.9192	31.4	3.9195	27.6
3.9217	32.2	3.9217	32.5	3.9214	31.4	3.9217	27.6
3.9237	32.2	3.9237	32.5	3.9234	31.4	3.9237	27.6
3.9255	32.2	3.9255	32.5	3.9252	31.4	3.9255	27.6
3.9272	32.2	3.9272	32.5	3.9268	31.4	3.9272	27.6
3.9291	32.2	3.9291	32.4	3.9286	31.4	3.929	27.6
3.9312	32.2	3.9311	32.5	3.9307	31.4	3.9311	27.6
3.9334	32.2	3.9333	32.5	3.9329	31.4	3.9333	27.6
3.9355	32.2	3.9355	32.5	3.9351	31.4	3.9354	27.6
3.9376	32.2	3.9375	32.5	3.9371	31.4	3.9375	27.6
3.9394	32.2	3.9394	32.5	3.939	31.4	3.9393	27.6
3.9411	32.2	3.9411	32.5	3.9408	31.4	3.9411	27.6
3.9428	32.2	3.9428	32.5	3.9425	31.4	3.9427	27.6
3.9447	32.2	3.9446	32.5	3.9443	31.4	3.9446	27.6
3.9468	32.2	3.9467	32.5	3.9463	31.4	3.9467	27.6
3.9491	32.2	3.949	32.5	3.9487	31.4	3.949	27.6
3.9515	32.2	3.9515	32.5	3.9511	31.4	3.9514	27.6
3.9538	32.2	3.9538	32.5	3.9534	31.4	3.9538	27.6
3.9559	32.2	3.956	32.5	3.9555	31.4	3.956	27.6
3.958	32.2	3.958	32.5	3.9575	31.4	3.958	27.6
3.96	32.2	3.9599	32.5	3.9595	31.4	3.96	27.6
3.962	32.2	3.9619	32.5	3.9615	31.4	3.9619	27.6
3.964	32.2	3.9638	32.5	3.9635	31.4	3.9638	27.6
3.9659	32.2	3.9658	32.5	3.9655	31.4	3.9658	27.6
3.9678	32.2	3.9677	32.5	3.9675	31.4	3.9677	27.6
3.9697	32.2	3.9696	32.5	3.9693	31.4	3.9695	27.6
3.9715	32.2	3.9714	32.5	3.9711	31.4	3.9714	27.6
3.9733	32.2	3.9732	32.5	3.9729	31.4	3.9733	27.6
3.9752	32.2	3.9752	32.5	3.9748	31.4	3.9752	27.6
3.9773	32.2	3.9772	32.5	3.9768	31.4	3.9772	27.6
3.9795	32.2	3.9794	32.5	3.9789	31.4	3.9794	27.6
3.9817	32.2	3.9817	32.5	3.9812	31.5	3.9816	27.6
3.9839	32.2	3.9839	32.5	3.9835	31.4	3.9838	27.6
3.9859	32.3	3.9859	32.5	3.9856	31.4	3.9858	27.6
3.9877	32.2	3.9876	32.5	3.9874	31.5	3.9876	27.6
[truncated: 20,002 more rows]

## Sheet: Fig. 6a
Cycle number	Discharge capacity	Efficiency	Cycle number	Discharge capacity	Efficiency	Discharge areal capacity	Discharge areal capacity
	mAh/g	%		mAh/g	%	mAh/cm\+(2)	mAh/cm\+(2)
	CMC+G	CMC+G		Pure CMC	Pure CMC	CMC+G	Pure CMC
1	1629.46	99.8	1	1437.49	4962.79	5.1	4.6
2	1616.26	99.51	2	1239.53	97.86	5.06	3.97
3	1608.23	98.93	3	1197.09	99.29	5.03	3.83
4	1624.92	99.69	4	1185.39	100.67	5.09	3.79
5	1636.1	100.18	5	1179.91	100.8	5.12	3.78
6	1617.25	99.29	6	1161.89	99.5	5.06	3.72
7	1624.47	99.63	7	1143.71	99.31	5.08	3.66
8	1624.36	99.16	8	1135.03	99.99	5.08	3.63
9	1626.69	99.85	9	1134.11	100.49	5.09	3.63
10	1635.09	100	10	1113.06	98.69	5.12	3.56
11	1612.79	98.57	11	1104.89	99.67	5.05	3.54
12	1627.19	99.9	12	1098.58	99.67	5.09	3.52
13	1634.83	100.03	13	1094.28	99.82	5.12	3.5
14	1624.25	99.78	14	1089.31	99.78	5.08	3.49
15	1623.46	99.33	15	1085.95	99.92	5.08	3.48
16	1617.72	98.74	16	1080.89	99.73	5.06	3.46
17	1623.95	100.36	17	1077.95	99.86	5.08	3.45
18	1609.84	98.99	18	1076.77	99.94	5.04	3.45
19	1608.55	99	19	1076.68	99.97	5.03	3.45
20	1611.3	99.61	20	1073.82	99.82	5.04	3.44
21	1603.75	99.63	21	1069.61	99.69	5.02	3.42
22	1616.17	99.73	22	1068.18	99.94	5.06	3.42
23	1623.06	99.44	23	1066.07	99.85	5.08	3.41
24	1610.26	99.24	24	1062.62	99.72	5.04	3.4
25	1606.53	99.32	25	1063.3	100.02	5.03	3.4
26	1617.21	99.37	26	1068.18	100.36	5.06	3.42
27	1616.72	100.3	27	1056.73	98.97	5.06	3.38
28	1608.69	99.23	28	1056.39	99.97	5.04	3.38
29	1592.7	98.71	29	1058.24	100.14	4.99	3.39
30	1619.16	100.35	30	1059.76	100.09	5.07	3.39
31	1614.49	99.68	31	1056.22	99.6	5.05	3.38
32	1603.38	99.07	32	1055.38	99.91	5.02	3.38
33	1612.27	99.43	33	1054.37	99.9	5.05	3.37
34	1608.53	99.4	34	1051.25	99.73	5.03	3.36
35	1606.75	99.99	35	1049.07	99.74	5.03	3.36
36	1595.23	99.03	36	1047.63	99.78	4.99	3.35
37	1596.69	99.25	37	1048.05	99.94	5	3.35
38	1609.33	100.04	38	1046.96	99.85	5.04	3.35
39	1602.31	99.44	39	1046.45	99.9	5.02	3.35
40	1601.21	99.41	40	1046.71	99.92	5.01	3.35
41	1609.43	99.46	41	1044.18	99.64	5.04	3.34
42	1593.29	99.23	42	1044.01	99.85	4.99	3.34
43	1606.8	99.81	43	1046.79	100.1	5.03	3.35
44	1604.92	99.31	44	1043.09	99.58	5.02	3.34
45	1592.43	99.68	45	1042.33	99.87	4.98	3.34
46	1586.95	98.68	46	1043.84	100.05	4.97	3.34
47	1595.92	99.35	47	1044.01	99.8	5	3.34
48	1613.33	100.85	48	1040.22	99.57	5.05	3.33
49	1581.39	98.19	49	1039.05	99.82	4.95	3.32
50	1584.74	99.22	50	1041.07	100.09	4.96	3.33
51	1613.55	100.35	51	1038.46	99.68	5.05	3.32
52	1587.18	98.83	52	1037.61	99.79	4.97	3.32
53	1577.42	98.68	53	1038.29	99.94	4.94	3.32
54	1588.61	99.72	54	1039.3	100.06	4.97	3.33
55	1582.11	99.95	55	1036.27	99.72	4.95	3.32
56	1596.46	99.99	56	1037.36	100.01	5	3.32
57	1595.12	99.45	57	1037.78	99.94	4.99	3.32
58	1584.3	99.88	58	1034.5	99.61	4.96	3.31
59	1589.5	98.84	59	1033.24	99.83	4.98	3.31
60	1597.07	99.52	60	1033.66	99.99	5	3.31
61	1597.27	100.12	61	1032.06	99.77	5	3.3
62	1584.53	98.93	62	1031.05	99.77	4.96	3.3
63	1592.49	99.4	63	1029.61	99.72	4.98	3.29
64	1601.26	100.03	64	1031.89	100.08	5.01	3.3
65	1583.94	98.98	65	1031.8	99.89	4.96	3.3
66	1590.68	99.66	66	1030.71	99.81	4.98	3.3
67	1587.86	99.18	67	1030.37	99.84	4.97	3.3
68	1583.62	99.64	68	1028.6	99.65	4.96	3.29
69	1604.84	100.65	69	1029.95	100.05	5.02	3.3
70	1583.13	99.36	70	1028.44	99.78	4.96	3.29
71	1564.43	98.51	71	1028.86	99.97	4.9	3.29
72	1584.73	99.54	72	1029.28	99.97	4.96	3.29
73	1590.84	100.55	73	1027.85	99.71	4.98	3.29
74	1572.9	99.34	74	1028.35	99.95	4.92	3.29
75	1568.77	98.87	75	1027.51	99.85	4.91	3.29
76	1580.25	99.84	76	1024.82	99.7	4.95	3.28
77	1587.63	99.96	77	1023.64	99.79	4.97	3.28
78	1581.3	99.79	78	1025.4	100.06	4.95	3.28
79	1576.47	99.91	79	1024.31	99.92	4.93	3.28
80	1562.68	98.37	80	1023.38	99.86	4.89	3.27
81	1577.2	99.69	81	1022.71	99.87	4.94	3.27
82	1594.88	100.74	82	1023.05	99.93	4.99	3.27
83	1560.65	98.59	83	1021.03	99.68	4.88	3.27
84	1565.4	99.15	84	1020.77	99.84	4.9	3.27
85	1584.72	99.98	85	1020.02	99.87	4.96	3.26
86	1570.38	99.13	86	1019.26	99.88	4.92	3.26
87	1577.2	99.95	87	1018.5	99.82	4.94	3.26
88	1563.23	99.39	88	1017.91	99.86	4.89	3.26
89	1554.24	98.78	89	1017.49	99.75	4.86	3.26
90	1581.31	100.49	90	1017.66	99.88	4.95	3.26
91	1564.88	99.82	91	1016.31	99.83	4.9	3.25
92	1553.37	99.15	92	1015.89	99.82	4.86	3.25
93	1571.73	99.63	93	1016.14	99.9	4.92	3.25
94	1560.81	99.59	94	1014.8	99.75	4.89	3.25
95	1566.08	99.89	95	1015.3	99.91	4.9	3.25
96	1564.51	99.73	96	1013.62	99.8	4.9	3.24
97	1555.99	148.88	97	1012.27	99.84	4.87	3.24
98	930.2	70.64	98	1011.6	99.84	2.91	3.24
99	1568	100.07	99	1012.77	100	4.91	3.24
100	1561.4	100.69	100	1012.27	99.84	4.89	3.24
101	1561.53	99.16	101	1009.91	99.74	4.89	3.23
102	1555.24	99.36	102	1008.73	99.83	4.87	3.23
103	1560.82	99.82	103	1012.35	100.27	4.89	3.24
104	1552.45	98.93	104	1009.07	99.54	4.86	3.23
105	1555.93	100.62	105	1007.39	99.74	4.87	3.22
106	1561.74	99.89	106	1008.9	100.1	4.89	3.23
107	1557.98	99.6	107	1005.28	99.52	4.88	3.22
108	1548.85	99.22	108	1005.2	99.92	4.85	3.22
109	1545.56	98.71	109	1003.35	99.62	4.84	3.21
110	1550.71	100.05	110	1002.5	99.74	4.85	3.21
111	1557.1	100.25	111	1001.5	99.61	4.87	3.2
112	1545.72	99.51	112	1002.84	99.97	4.84	3.21
113	1541.39	99.09	113	1000.74	99.63	4.82	3.2
114	1553.28	99.17	114	1004.86	100.08	4.86	3.22
115	1537.64	99.19	115	1001.83	99.55	4.81	3.21
116	1551.95	100.4	116	1001.32	99.88	4.86	3.2
117	1554	99.84	117	1000.73	99.79	4.86	3.2
118	1532.42	99.06	118	1002.17	99.97	4.8	3.21
119	1539.96	99.24	119	998.04	99.46	4.82	3.19
120	1535.9	99.41	120	904.74	62.38	4.81	2.9
121	1534.54	99.71	121	995.85	99.7	4.8	3.19
122	1544.24	100.09	122	997.03	99.89	4.83	3.19
123	1524.37	98.96	123	997.53	99.96	4.77	3.19
124	1523.8	98.77	124	996.44	99.77	4.77	3.19
125	1532.38	99.27	125	995.01	99.71	4.8	3.18
126	1527.69	99.39	126	993.41	99.73	4.78	3.18
127	1542.64	100.54	127	996.11	100.05	4.83	3.19
128	1530.39	99.2	128	995.35	99.87	4.79	3.19
129	1525.71	99.54	129	994.5	99.92	4.78	3.18
130	1523.44	99.19	130	992.49	99.75	4.77	3.18
131	1521.65	99.02	131	993.08	99.68	4.76	3.18
132	1531.1	100.42	132	993.49	99.83	4.79	3.18
133	1532.23	99.79	133	993.49	99.85	4.8	3.18
134	1533.52	100.02	134	991.72	100.04	4.8	3.17
135	1521.5	99.34	135	987.35	99.42	4.76	3.16
136	1520.39	98.82	136	988.45	99.75	4.76	3.16
137	1529.4	100.09	137	989.2	99.75	4.79	3.17
138	1533.41	99.78	138	990.12	99.97	4.8	3.17
139	1525.99	99.38	139	988.02	99.9	4.78	3.16
140	1524.69	99.77	140	988.11	99.82	4.77	3.16
141	1525.81	100.13	141	989.28	99.97	4.78	3.17
142	1521.06	99.38	142	987.1	99.75	4.76	3.16
143	1528.6	100.18	143	986.09	100.18	4.78	3.16
144	1506.68	98.41	144	985.75	99.99	4.72	3.15
145	1504.79	99.58	145	986.08	99.93	4.71	3.16
146	1516.14	100.92	146	984.07	99.69	4.75	3.15
147	1510.32	99.15	147	983.06	99.78	4.73	3.15
148	1510.68	99.82	148	980.78	99.59	4.73	3.14
149	1507.51	99.64	149	978.85	99.6	4.72	3.13
150	1501.51	99.22	150	979.44	99.97	4.7	3.13
151	1515.07	100.3	151	979.6	99.77	4.74	3.13
152	1503.43	98.7	152	977.67	99.66	4.71	3.13
153	1505.59	99.43	153	975.22	99.48	4.71	3.12
154	1526.24	100.67	154	978	99.78	4.78	3.13
155	1517.88	99.93	155	976.74	99.87	4.75	3.13
156	1514.81	99.84	156	974.56	99.74	4.74	3.12
157	1503.82	99.58	157	972.62	99.36	4.71	3.11
158	1499.23	99.03	158	972.71	99.65	4.69	3.11
159	1505.28	99.36	159	972.02	99.9	4.71	3.11
160	1499.66	99.4	160	972.54	99.89	4.69	3.11
161	1506.12	99.83	161	968.32	99.56	4.71	3.1
162	1504.47	100.08	162	968.41	100.03	4.71	3.1
163	1503.6	99.19	163	967.23	99.42	4.71	3.1
164	1480.11	98.18	164	970.17	99.81	4.63	3.1
165	1500.48	100.57	165	968.07	99.61	4.7	3.1
166	1495.67	99.37	166	966.72	99.63	4.68	3.09
167	1490.22	99.19	167	966.81	99.81	4.66	3.09
168	1497.02	99.77	168	964.53	99.62	4.69	3.09
169	1470.51	97.89	169	965.03	99.76	4.6	3.09
170	1499.33	100.41	170	965.12	99.84	4.69	3.09
171	1500.34	99.66	171	961.92	99.53	4.7	3.08
172	1485.38	99.52	172	960.32	99.64	4.65	3.07
173	1494.51	99.91	173	959.73	99.68	4.68	3.07
174	1485.98	98.74	174	961.41	99.93	4.65	3.08
175	1484.1	99.45	175	961.08	99.97	4.65	3.08
176	1497.62	100.36	176	959.56	99.75	4.69	3.07
177	1493.32	99.56	177	957.87	99.76	4.67	3.07
178	1477.16	99.09	178	958.8	99.96	4.62	3.07
179	1489.92	99.7	179	956.7	99.82	4.66	3.06
180	1476.19	98.96	180	955.69	99.76	4.62	3.06
181	1492.4	100.19	181	954.68	99.97	4.67	3.05
182	1477.26	99.1	182	954.18	99.79	4.62	3.05
183	1482.45	99.81	183	953.58	99.6	4.64	3.05
184	1469.61	98.54	184	940.88	98.55	4.6	3.01
185	1476.44	99.59	185	947.69	99.71	4.62	3.03
186	1463.75	98.9	186	947.28	99.85	4.58	3.03
187	1485.06	100.88	187	945.85	99.66	4.65	3.03
188	1460.79	98.74	188	948.11	100.08	4.57	3.03
189	1466.81	99.6	189	949.63	100.14	4.59	3.04
190	1469.24	99.51	190	943.24	99.64	4.6	3.02
191	1468.01	99.25	191	945	99.46	4.59	3.02
192	1464.28	99.42	192	942.81	99.3	4.58	3.02
193	1468.54	99.91	193	942.06	99.33	4.6	3.01
194	1450.88	99.05	194	948.28	99.88	4.54	3.03
195	1457.54	99.97	195	944.82	99.53	4.56	3.02
196	1473.64	100.02	196	943.98	99.71	4.61	3.02
197	1452.08	98.74	197	943.9	99.8	4.55	3.02
198	1466.44	100.44	198	936.27	99.01	4.59	3
199	1450.82	98.88	199	943.06	99.93	4.54	3.02
200	1448.46	98.96	200	941.71	99.75	4.53	3.01
201	1447.64	99.69	201	938.68	99.46	4.53	3
202	1448.41	99.64	202	943.15	100.47	4.53	3.02
203	1441.4	99.3	203	940.54	99.53	4.51	3.01
204	1440.57	99.86	204	935.65	99.52	4.51	2.99
205	1430.69	98.62	205	936.58	99.47	4.48	3
206	1433.89	98.94	206	937.67	100.77	4.49	3
207	1435.98	99.43	207	935.32	100.06	4.49	2.99
208	1442.19	99.87	208	933.8	99.82	4.51	2.99
209	1436.75	99.24	209	932.62	99.7	4.5	2.98
210	1459.66	100.63	210	929.44	99.23	4.57	2.97
211	1450.06	98.71	211	932.53	99.71	4.54	2.98
212	1446.37	99.28	212	928.5	99.37	4.53	2.97
213	1443.25	99.63	213	932.19	100.1	4.52	2.98
214	1450.81	100.21	214	931.18	99.65	4.54	2.98
215	1438.67	99.23	215	931.18	99.8	4.5	2.98
216	1439.31	99.48	216	930.93	99.78	4.51	2.98
217	1433.05	98.7	217	925.64	99.6	4.49	2.96
218	1438.44	100.05	218	929.25	99.85	4.5	2.97
219	1428.84	98.43	219	925.04	99.87	4.47	2.96
220	1431.93	99.57	220	925.88	99.95	4.48	2.96
221	1449.13	100.09	221	928.74	100.07	4.54	2.97
222	1446.92	100.03	222	924.03	99.29	4.53	2.96
223	1447.72	100.15	223	922.68	99.65	4.53	2.95
224	1437.77	99.12	224	924.28	99.88	4.5	2.96
225	1430	99.78	225	922.68	99.74	4.48	2.95
226	1422.45	99.03	226	920.91	99.62	4.45	2.95
227	1433.69	99.63	227	912.24	99.36	4.49	2.92
228	1425.29	99.26	228	918.22	99.68	4.46	2.94
229	1419.8	99.33	229	919.06	99.88	4.44	2.94
230	1424.72	99.04	230	918.05	99.66	4.46	2.94
231	1419.92	99.47	231	916.53	99.63	4.44	2.93
232	1425.73	100.19	232	915.69	99.63	4.46	2.93
233	1412.97	98.17	233	914.43	99.66	4.42	2.93
234	1417.63	98.52	234	914.26	99.67	4.44	2.93
235	1413.45	100.07	235	912.41	99.63	4.42	2.92
236	1428.78	99.86	236	912.83	99.82	4.47	2.92
237	1420.35	99.55	237	909.54	99.41	4.45	2.91
238	1424.52	100.28	238	910.13	99.85	4.46	2.91
239	1431.37	99.55	239	907.94	99.52	4.48	2.91
240	1423.4	99.47	240	908.28	99.83	4.46	2.91
241	1423.07	100.06	241	908.45	99.76	4.45	2.91
242	1441.53	99.48	242	905.59	99.45	4.51	2.9
243	1421.61	99.81	243	904.32	99.65	4.45	2.89
244	1421.14	100.88	244	908.11	100.17	4.45	2.91
245	1414.99	99.05	245	904.66	99.4	4.43	2.89
246	1420.02	100.07	246	902.81	99.53	4.44	2.89
247	1416.12	99.29	247	903.4	99.85	4.43	2.89
248	1424.87	100.34	248	902.55	99.61	4.46	2.89
249	1400.81	98.64	249	901.29	99.66	4.38	2.88
250	1429.01	100.75	250	900.62	99.66	4.47	2.88
251	1405.2	98.49	251	899.78	99.71	4.4	2.88
252	1417.03	99.7	252	897.84	99.52	4.44	2.87
253	1413.74	99.78	253	897.42	99.74	4.43	2.87
254	1408.7	99.13	254	896.83	99.92	4.41	2.87
255	1410.61	99.71	255	889.34	98.82	4.42	2.85
256	1409.16	99.86	256	896.16	100.21	4.41	2.87
257	1413.33	99.49	257	890.95	99.16	4.42	2.85
258	1405.39	99.67	258	895.23	99.88	4.4	2.86
259	1424.63	100.55	259	886.48	98.98	4.46	2.84
260	1410.01	99.71	260	888.75	99.64	4.41	2.84
261	1413.52	100.08	261	891.61	99.55	4.42	2.85
262	1430.7	101.34	262	888.91	99.41	4.48	2.84
263	1404.96	99.9	263	889.34	100.13	4.4	2.85
264	1414.54	100.42	264	887.57	99.51	4.43	2.84
265	1403.6	100.07	265	885.3	99.13	4.39	2.83
266	1401.37	99.3	266	887.65	100.39	4.39	2.84
267	1408.29	100.62	267	880.83	98.97	4.41	2.82
268	1399.36	99.79	268	882.53	99.83	4.38	2.82
269	1401.83	99.97	269	882.19	99.56	4.39	2.82
270	1403.83	100.39	270	884.46	99.7	4.39	2.83
271	1411.36	100.32	271	882.6	99.28	4.42	2.82
272	1400.35	99.93	272	873.94	99.32	4.38	2.8
273	1404.98	100.74	273	879.66	99.34	4.4	2.81
274	1399.89	100.19	274	879.83	99.47	4.38	2.82
275	1386.75	99	275	880.75	99.55	4.34	2.82
276	1402.25	100.42	276	883.19	99.52	4.39	2.83
277	1406.37	100.07	277	885.88	100.05	4.4	2.83
278	1401.39	100.32	278	885.46	99.59	4.39	2.83
279	1395.67	99.83	279	885.21	99.69	4.37	2.83
280	1397.96	99.16	280	884.03	99.56	4.38	2.83
281	1382.27	99.6	281	872.93	99.1	4.33	2.79
282	1389.92	100.42	282	873.09	98.87	4.35	2.79
283	1403.81	101.01	283	881.17	100.32	4.39	2.82
284	1377.93	98.84	284	878.41	99.33	4.31	2.81
285	1385.71	100.17	285	874.87	99.35	4.34	2.8
286	1370.95	98.83	286	869.66	99.19	4.29	2.78
287	1373.72	99.26	287	877.4	100.13	4.3	2.81
288	1381.91	100.78	288	875.7	100.26	4.33	2.8
289	1365.36	99	289	867.38	99.59	4.27	2.78
290	1383.5	101.1	290	874.2	99.64	4.33	2.8
291	1366.96	99.58	291	865.43	98.68	4.28	2.77
292	1379.24	99.89	292	874.44	100.61	4.32	2.8
293	1364.82	99.71	293	871.06	99.08	4.27	2.79
294	1361.5	99.95	294	867.53	99.37	4.26	2.78
295	1381.59	101.5	295	869.46	99.91	4.32	2.78
296	1352.95	99.07	296	868.45	99.58	4.23	2.78
297	1370.32	100.86	297	867.44	99.49	4.29	2.78
298	1369.32	100.46	298	861.89	99.04	4.29	2.76
299	1363.62	100.68	299	855.33	99.15	4.27	2.74
300	1363.45	100.18	300	853.9	99.28	4.27	2.73
301	1364.91	100.1	301	860.2	100.38	4.27	2.75
302	1346.12	99.17	302	848.6	98.21	4.21	2.72
303	1352.52	100.12	303	857.85	100.04	4.23	2.75
304	1353.35	99.45	304	855.83	99.74	4.24	2.74
305	1339.26	99	305	849.69	98.99	4.19	2.72
306	1347.99	100.68	306	855.41	100.11	4.22	2.74
307	1331.8	99.51	307	852.63	99.74	4.17	2.73
308	1342.55	100.64	308	845.23	98.93	4.2	2.7
309	1333.88	99.41	309	848.51	99.55	4.18	2.72
310	1345.95	99.78	310	855.74	99.96	4.21	2.74
311	1347.46	100.36	311	824.03	95.96	4.22	2.64
312	1343.34	99.55	312	848.92	99.65	4.2	2.72
313	1348.85	100.18	313	835.2	97.91	4.22	2.67
314	1334.6	99.5	314	850.01	103.12	4.18	2.72
315	1334.05	99.59	315	844.55	99.2	4.18	2.7
316	1344.99	97.72	316	847.4	99.19	4.21	2.71
317	1335.79	99.34	317	845.64	99.54	4.18	2.71
318	1331.64	99.61	318	843.87	99.8	4.17	2.7
319	1344.35	100.77	319	847.41	100.1	4.21	2.71
320	1331.81	99.37	320	845.81	99.64	4.17	2.71
321	1334.44	99.71	321	843.87	99.65	4.18	2.7
322	1341.74	100.47	322	841.34	99.48	4.2	2.69
323	1327.7	98.73	323	855.09	101.34	4.16	2.74
324	1338.01	100.67	324	841.79	98.33	4.19	2.69
325	1335.74	100.05	325	839.66	97.56	4.18	2.69
326	1338.85	102.06	326	837.47	99.5	4.19	2.68
327	1324.47	99.96	327	834.01	100.77	4.15	2.67
328	1324.58	99.74	328	834.77	99.85	4.15	2.67
329	1324.33	99.38	329	833.85	99.51	4.15	2.67
330	1326.64	99.97	330	833.43	99.71	4.15	2.67
331	1327.26	100.44	331	833.26	99.62	4.15	2.67
332	1324.73	99.82	332	831.91	99.57	4.15	2.66
333	1324.39	100.44	333	830.73	99.56	4.15	2.66
334	1320.85	99.75	334	828.79	99.53	4.13	2.65
335	1339.24	100.67	335	825.93	99.33	4.19	2.64
336	1318.54	99.81	336	829.3	100.12	4.13	2.65
337	1328.91	100.01	337	827.03	99.39	4.16	2.65
338	1327.09	100.06	338	825.68	99.53	4.15	2.64
339	1311.2	98.46	339	819.95	99.02	4.1	2.62
340	1318.76	100.27	340	818.27	99.51	4.13	2.62
341	1315.31	99.22	341	819.62	99.85	4.12	2.62
342	1308.71	99.07	342	820.04	99.71	4.1	2.62
343	1306.15	99.53	343	819.2	99.59	4.09	2.62
344	1321.65	100.96	344	812.04	98.86	4.14	2.6
345	1305.39	99.25	345	813.3	99.6	4.09	2.6
346	1316.16	99.32	346	815.32	99.95	4.12	2.61
347	1307.45	99.93	347	813.55	99.52	4.09	2.6
348	1306.85	99.31	348	813.47	99.69	4.09	2.6
349	1311.49	100.39	349	814.06	99.76	4.1	2.6
350	1306.02	100.56	350	813.22	99.54	4.09	2.6
351	1309.39	100.14	351	811.36	99.67	4.1	2.6
352	1299.36	99.92	352	809.85	99.46	4.07	2.59
353	1301.48	100.14	353	808.08	99.54	4.07	2.59
354	1299.39	99.54	354	808.84	99.71	4.07	2.59
355	1299.28	99.69	355	805.81	99.35	4.07	2.58
356	1297.86	99.77	356	804.97	99.57	4.06	2.58
357	1306.58	99.88	357	802.94	99.46	4.09	2.57
358	1288.68	99.57	358	801.52	99.47	4.03	2.56
359	1291.33	99.38	359	801.6	99.45	4.04	2.57
360	1302.45	100.55	360	800.92	99.6	4.08	2.56
361	1281.7	98.3	361	800.17	99.59	4.01	2.56
362	1296.86	100.49	362	798.65	99.48	4.06	2.56
363	1293.38	99.98	363	797.64	99.55	4.05	2.55
364	1295.84	99.81	364	797.22	99.61	4.06	2.55
365	1281.47	99.98	365	791.41	99.03	4.01	2.53
366	1294.6	100.75	366	790.15	99.51	4.05	2.53
367	1273.08	99.15	367	794.86	100.3	3.98	2.54
368	1278.58	100.16	368	788.46	98.83	4	2.52
369	1278.82	100.28	369	785.6	99.31	4	2.51
370	1278.49	99.42	370	781.98	99.27	4	2.5
371	1283.96	100.75	371	783.41	99.81	4.02	2.51
372	1265.38	98.8	372	785.68	100	3.96	2.51
373	1268.04	99.48	373	784.84	99.52	3.97	2.51
374	1256.48	101.19	374	782.74	99.41	3.93	2.5
375	1267.64	97.28	375	781.22	99.46	3.97	2.5
376	1266.39	99.76	376	782.57	99.85	3.96	2.5
377	1271.22	100.14	377	783.41	99.69	3.98	2.51
378	1268.1	99.93	378	780.04	99.24	3.97	2.5
379	1273.87	100.18	379	777.27	99.29	3.99	2.49
380	1264.6	99.37	380	776.08	99.39	3.96	2.48
381	1257.07	99.19	381	777.01	99.79	3.93	2.49
382	1279.78	101.75	382	781.22	100.12	4.01	2.5
383	1261.69	99.38	383	770.11	98.23	3.95	2.46
384	1268.6	100.91	384	769.26	99.6	3.97	2.46
385	1263.95	100.27	385	766.74	99.29	3.96	2.45
386	1260.46	99.25	386	770.02	100.19	3.95	2.46
387	1249.4	98.98	387	772.47	99.88	3.91	2.47
388	1250.88	99.71	388	769.35	99.26	3.92	2.46
389	1253.85	99.73	389	767.07	99.36	3.92	2.45
390	1248.66	99.51	390	766.23	99.54	3.91	2.45
391	1242.84	99.8	391	760.28	98.9	3.89	2.43
392	1244.62	99.82	392	761.85	99.07	3.9	2.44
393	1244.18	99.91	393	759.41	99.35	3.89	2.43
394	1233.61	99.26	394	762.61	100.12	3.86	2.44
395	1181.07	95.46	395	756.89	99.37	3.7	2.42
396	1238.29	99.05	396	757.56	99.73	3.88	2.42
397	1234.11	99.68	397	755.71	99.4	3.86	2.42
398	1230.78	99.77	398	755.79	99.62	3.85	2.42
399	1233.91	99.66	399	753.94	99.38	3.86	2.41
400	1229.97	99.12	400	753.35	99.58	3.85	2.41
401	1233.52	99.96	401	754.95	99.82	3.86	2.42
402	1226.67	99.52	402	751.33	99.16	3.84	2.4
403	1237.85	99.57	403	750.49	99.53	3.87	2.4
404	1221.03	99.22	404	751.16	99.71	3.82	2.4
405	1227.33	99.85	405	750.49	99.56	3.84	2.4
406	1242.26	102.01	406	749.73	99.49	3.89	2.4
407	1218.21	98.71	407	744.42	98.93	3.81	2.38
408	1227.01	100.24	408	742.91	99.43	3.84	2.38
409	1228.84	100.31	409	741.31	99.35	3.85	2.37
410	1226.83	99.83	410	740.47	99.49	3.84	2.37
411	1214.58	99.7	411	740.38	99.56	3.8	2.37
412	1231.53	100.89	412	733.31	99.01	3.85	2.35
413	1215.34	98.61	413	736.93	99.82	3.8	2.36
414	1225.63	100.32	414	734.99	99.23	3.84	2.35
415	1210.88	99.37	415	731.04	99.1	3.79	2.34
416	1239.15	101.26	416	731.63	99.36	3.88	2.34
417	1213.9	99.46	417	729.44	99.31	3.8	2.33
418	1205.38	98.97	418	726.24	99.22	3.77	2.32
419	1265.3	102.93	419	724.97	99.38	3.96	2.32
420	1212.4	99.48	420	726.32	99.77	3.79	2.32
421	1217.53	100.28	421	728.85	99.85	3.81	2.33
422	1227.59	100.96	422	725.14	99.11	3.84	2.32
423	1218.02	99.89	423	720.34	98.95	3.81	2.31
424	1210.91	99.21	424	720.51	99.59	3.79	2.31
425	1226.33	101.15	425	720.68	99.62	3.84	2.31
426	1214.48	99.37	426	721.52	100.44	3.8	2.31
427	1254.57	103.02	427	721.52	99.49	3.93	2.31
428	1203.6	99.55	428	718.83	99.21	3.77	2.3
429	1206.13	99.81	429	717.31	99.37	3.78	2.3
430	1207.57	99.71	430	715.29	99.3	3.78	2.29
431	1192.97	99.14	431	712.77	99.34	3.73	2.28
432	1200.94	100.45	432	714.7	99.74	3.76	2.29
433	1201.31	99.56	433	711.33	99.17	3.76	2.28
434	1194.53	99.57	434	708.05	99.06	3.74	2.27
435	1194.12	99.94	435	707.55	99.77	3.74	2.26
436	1201.36	101.4	436	706.87	99.18	3.76	2.26
437	1185.89	98.84	437	704.09	99.1	3.71	2.25
438	1195.2	100.71	438	701.31	99.34	3.74	2.24
439	1188.93	100.08	439	702.83	99.59	3.72	2.25
440	1193.68	99.9	440	702.16	99.39	3.74	2.25
441	1187.2	99.62	441	699.38	96.51	3.72	2.24
442	1179.93	99.03	442	701.14	99.74	3.69	2.24
443	1191.18	100.52	443	697.1	99.05	3.73	2.23
444	1185.23	96.38	444	696.68	99.76	3.71	2.23
445	1180.72	99.7	445	696.77	99.21	3.7	2.23
446	1184.36	100.12	446	697.62	99.66	3.71	2.23
447	1192.04	100.52	447	694.16	99.06	3.73	2.22
448	1207.92	101.34	448	691.12	99.09	3.78	2.21
449	1193.47	101.04	449	688.43	99.22	3.74	2.2
450	1182.66	99.41	450	690.03	99.57	3.7	2.21
451	1191.66	100.06	451	686.66	98.97	3.73	2.2
452	1167.75	98.84	452	685.82	99.43	3.66	2.19
453	1180.44	100.41	453	685.65	99.45	3.69	2.19
454	1179.09	99.72	454	683.55	99.24	3.69	2.19
455	1158.76	98.24	455	685.23	99.71	3.63	2.19
456	1161.73	99.79	456	679.76	98.64	3.64	2.18
457	1177.28	100.5	457	664.16	97.24	3.68	2.13
458	1166.04	97.54	458	675.46	98.94	3.65	2.16
459	1170.37	99.22	459	673.78	99.26	3.66	2.16
460	1159.33	99.75	460	677.48	99.99	3.63	2.17
461	1136.94	98.44	461	672.52	98.7	3.56	2.15
462	1109.4	97.39	462	673.44	99.66	3.47	2.16
463	1053.99	97.95	463	673.02	99.7	3.3	2.15
464	1113.65	102.9	464	668.31	98.68	3.49	2.14
465	1105.13	98.58	465	666.87	99.31	3.46	2.13
466	1037.02	94.88	466	666.62	99.4	3.25	2.13
467	1034.84	100.27	467	670.24	100	3.24	2.14
468	1113.39	104.62	468	663.34	98.45	3.48	2.12
469	1090.18	94	469	664.01	99.51	3.41	2.12
470	1046.22	97.69	470	667.97	100.11	3.27	2.14
471	1047.78	99.65	471	665.7	99.13	3.28	2.13
472	1130.57	103.96	472	665.44	99.38	3.54	2.13
473	1108.99	97.87	473	662.66	99.06	3.47	2.12
474	1060.21	96.37	474	664.31	99.64	3.32	2.13
475	1121.78	105.58	475	664.85	98.98	3.51	2.13
476	1127.71	99.34	476	659.21	98.58	3.53	2.11
477	1114.93	98.7	477	660.48	99.58	3.49	2.11
478	1092.53	98.45	478	660.22	99.42	3.42	2.11
479	1111.07	101.27	479	660.22	99.38	3.48	2.11
480	1107.95	99.12	480	657.36	99.02	3.47	2.1
481	1047.06	95.6	481	655	99.12	3.28	2.1
482	1044.36	98.81	482	652.9	99.03	3.27	2.09
483	1119.85	104.87	483	657.78	100.12	3.51	2.1
484	1112.66	99.04	484	659.63	99.63	3.48	2.11
485	1118.18	99.67	485	656.01	98.81	3.5	2.1
486	1116.11	99.39	486	653.23	99.07	3.49	2.09
487	1118.43	99.24	487	653.57	99.45	3.5	2.09
488	1112.85	99.27	488	654.41	99.4	3.48	2.09
489	1102.09	98.34	489	657.53	99.8	3.45	2.1
490	1118.62	100.56	490	655	98.96	3.5	2.1
491	1108.73	99.16	491	651.89	98.91	3.47	2.09
492	1101.51	98.76	492	650.12	97.56	3.45	2.08
493	1113.83	100.28	493	652.31	99.73	3.49	2.09
494	1118.05	99.81	494	653.07	99.4	3.5	2.09
495	1104.67	98.43	495	652.06	99.14	3.46	2.09
496	1103.67	99.24	496	649.87	99.04	3.45	2.08
497	1083.78	98.17	497	649.28	99.25	3.39	2.08
498	1113.62	101.46	498	647.17	99	3.49	2.07
499	1102.49	98.68	499	640.72	98.41	3.45	2.05
500	1106.32	99.46	500	643.39	98.99	3.46	2.06
501	1098.61	99.19	501	640.52	98.84	3.44	2.05
502	1100.4	99.03	502	643.55	100.12	3.44	2.06
503	1099.83	99.16	503	643.47	99.22	3.44	2.06
504	1094.05	99.58	504	641.53	98.96	3.42	2.05
505	1100.5	99.44	505	642.88	99.52	3.44	2.06
506	1097.23	99.32	506	642.12	99.21	3.43	2.05
507	1093.69	99.01	507	639.68	98.87	3.42	2.05
508	1094.17	99.55	508	640.1	99.27	3.42	2.05
509	1092.01	99.23	509	637.91	98.38	3.42	2.04
510	1122.19	102.04	510	637.91	99.29	3.51	2.04
511	1093.85	98.1	511	639	99.33	3.42	2.04
512	1090.07	99.12	512	634.79	98.63	3.41	2.03
513	1089.55	99.5	513	632.27	98.91	3.41	2.02
514	1083.44	99.12	514	631.51	99.15	3.39	2.02
515	1092.21	100.09	515	631.51	99.26	3.42	2.02
516	1090.71	102.53	516	629.99	98.92	3.41	2.02
517	1086	99.22	517	631.93	99.52	3.4	2.02
518	1090.61	99.87	518	632.18	99.26	3.41	2.02
519	1079.95	99.04	519	631.09	99.09	3.38	2.02
520	1086.89	99.73	520	628.65	98.81	3.4	2.01
521	1086.41	99.54	521	627.89	99.06	3.4	2.01
522	1078.61	99.99	522	628.39	99.23	3.38	2.01
523	1079.13	99.53	523	627.97	99.14	3.38	2.01
524	1084	99.61	524	625.2	98.71	3.39	2
525	1074.79	98.49	525	620.99	98.52	3.36	1.99
526	1078.36	99.69	526	626.75	100.09	3.38	2.01
527	1069.22	98.74	527	619.3	99.22	3.35	1.98
528	1076.54	102.81	528	618.96	99.11	3.37	1.98
529	1065.08	98.54	529	618.04	98.9	3.33	1.98
530	1063.96	98.97	530	616.52	98.93	3.33	1.97
531	1068.94	99.76	531	613.24	98.67	3.35	1.96
532	1071.61	99.13	532	610.63	98.71	3.35	1.95
533	1069.33	99.05	533	610.54	99.11	3.35	1.95
534	1057.59	98.66	534	605.58	98.36	3.31	1.94
535	1070.51	99.88	535	613.58	100.37	3.35	1.96
536	1067.22	99.14	536	610.97	98.79	3.34	1.96
537	1060.18	98.78	537	606.84	98.44	3.32	1.94
538	1064.54	99.58	538	609.2	99.38	3.33	1.95
539	1060.05	99.09	539	608.27	98.97	3.32	1.95
540	1059.54	98.78	540	607.34	98.97	3.32	1.94
541	1061.66	99.63	541	599.77	97.74	3.32	1.92
542	1053.72	98.81	542	603.98	99.74	3.3	1.93
543	1060.14	99.6	543	602.55	103.24	3.32	1.93
544	1050.83	98.98	544	601.37	98.82	3.29	1.92
545	1049.01	98.97	545	599.77	95.05	3.28	1.92
546	1053.44	99.76	546	602.71	99.47	3.3	1.93
547	1053.41	99.48	547	601.03	98.78	3.3	1.92
548	1056.87	99.59	548	599.68	98.81	3.31	1.92
549	1047.23	98.81	549	599.6	98.94	3.28	1.92
550	1038.78	98.49	550	599.09	98.94	3.25	1.92
551	1046.83	100.13	551	598.67	98.94	3.28	1.92
552	1013.27	95.89	552	597.24	98.66	3.17	1.91
553	1040.32	97.68	553	598	99.13	3.26	1.91
554	1037.53	98.97	554	596.57	98.62	3.25	1.91
555	1041.75	99.5	555	593.62	98.39	3.26	1.9
556	1041.56	99.42	556	591.6	98.65	3.26	1.89
557	1029.84	98.43	557	591.09	98.87	3.22	1.89
558	1032.46	99.35	558	593.11	99.14	3.23	1.9
559	1038.3	99.88	559	590.59	98.54	3.25	1.89
560	1044.53	99.39	560	588.15	98.39	3.27	1.88
561	1038.78	98.96	561	586.21	94.51	3.25	1.88
562	1029.18	98.51	562	586.13	98.98	3.22	1.88
563	1040.22	100.16	563	584.27	98.57	3.26	1.87
564	1027.55	98.67	564	593.12	100.36	3.22	1.9
565	1027.92	99.3	565	585.7	99.29	3.22	1.87
566	1026.6	99.46	566	581.49	98.1	3.21	1.86
567	1020.94	99.19	567	579.47	98.48	3.2	1.85
568	1020.67	99.23	568	579.05	98.65	3.19	1.85
569	1013.57	98.95	569	578.88	98.69	3.17	1.85
570	1014.89	99.04	570	576.19	98.26	3.18	1.84
571	1017.87	99.43	571	577.71	98.95	3.19	1.85
572	1008.21	98.57	572	573.5	97.97	3.16	1.84
573	1015.2	99.72	573	574.09	98.77	3.18	1.84
574	1007.58	98.75	574	572.99	98.49	3.15	1.83
575	1017.03	99.79	575	570.3	98.19	3.18	1.82
576	1028.69	99.7	576	572.82	99.07	3.22	1.83
577	1012.31	97.93	577	571.05	98.25	3.17	1.83
578	1018.95	99.74	578	575.52	99.4	3.19	1.84
579	1025.14	99.61	579	572.15	98.04	3.21	1.83
580	1017.2	98.24	580	571.81	98.53	3.18	1.83
581	1011.01	98.74	581	569.87	98.24	3.16	1.82
582	1011.4	98.95	582	570.46	98.67	3.17	1.83
583	1020.69	100.03	583	500.93	78.79	3.19	1.6
584	1013.65	98.24	584	520.79	99.34	3.17	1.67
585	1005.78	99.03	585	522.22	97.82	3.15	1.67
586	1014.05	99.73	586	522.39	98.2	3.17	1.67
587	1016.32	99.76	587	523.31	98.48	3.18	1.67
588	1017	99.1	588	521.21	98.05	3.18	1.67
589	1001.28	98.47	589	521.63	98.49	3.13	1.67
590	1002.56	99.22	590	522.22	98.46	3.14	1.67
591	1016.05	100.11	591	520.87	98.14	3.18	1.67
592	1005.91	98.34	592	516.49	97.57	3.15	1.65
593	1004.66	99.32	593	518.51	98.77	3.14	1.66
594	996.12	98.79	594	516.58	97.96	3.12	1.65
595	994.99	98.97	595	514.47	98.03	3.11	1.65
596	991.24	98.95	596	512.7	97.96	3.1	1.64
597	987.55	98.69	597	511.27	98.09	3.09	1.64
598	993.87	99.55	598	512.11	98.43	3.11	1.64
599	987.14	98.45	599	509	97.69	3.09	1.63
600	984.08	98.88	600	504.2	97.44	3.08	1.61
601	990.1	99.67	601	501.59	97.83	3.1	1.61
602	983.43	98.83	602	498.89	97.69	3.08	1.6
603	993	99.96	603	495.44	97.53	3.11	1.59
604	986.69	98.91	604	493	97.84	3.09	1.58
605	985.77	99.2	605	502.66	102.99	3.09	1.61
606	991.87	100.23	606	490.14	97.88	3.1	1.57
607	1002.85	100.64	607	484.66	97.11	3.14	1.55
608	992.6	102.74	608	480.79	97.44	3.11	1.54
609	982.08	98.11	609	476.24	97.35	3.07	1.52
610	982	99.1	610	472.45	97.43	3.07	1.51
611	989.22	99.92	611	470.26	97.71	3.1	1.5
612	989.33	99.27	612	466.39	97.33	3.1	1.49
613	985.77	98.56	613	461.76	97.2	3.09	1.48
614	975.59	98.72	614	456.2	97.06	3.05	1.46
615	984.39	100.23	615	450.31	96.92	3.08	1.44
616	991.22	100.01	616	445.02	96.99	3.1	1.42
617	980.89	98.17	617	440.21	96.96	3.07	1.41
618	980.12	99.07	618	436.84	97.19	3.07	1.4
619	977.05	99.42	619	433.47	97.37	3.06	1.39
620	936.6	94.83	620	428.67	96.97	2.93	1.37
621	974.95	97.82	621	424.12	97	3.05	1.36
622	964.02	98.51	622	418.14	96.73	3.02	1.34
623	969.28	100.06	623	413.01	96.9	3.03	1.32
624	964.15	99.39	624	408.04	96.86	3.02	1.31
625	958.34	98.88	625	402.65	96.7	3	1.29
626	961.99	99.28	626	397.6	96.8	3.01	1.27
627	960.44	99.15	627	392.46	96.76	3.01	1.26
628	976.48	100.63	628	387.75	96.83	3.06	1.24
629	968.53	99.41	629	382.78	96.72	3.03	1.22
630	959.6	98.38	630	376.97	96.55	3	1.21
631	961.15	99.45	631	369.73	92.58	3.01	1.18
632	960.92	99.31	632	364.26	96.52	3.01	1.17
633	970.32	100.26	633	358.95	96.6	3.04	1.15
634	971.38	101.25	634	354.07	96.62	3.04	1.13
635	961.93	98.37	635	347.67	96.27	3.01	1.11
636	965.75	100.1	636	342.53	96.58	3.02	1.1
637	970.61	99.62	637	336.97	96.46	3.04	1.08
638	969.82	97.49	638	400.95	116.68	3.04	1.28
639	970.12	99.63	639	328.05	86.82	3.04	1.05
640	967.33	99.56	640	319.46	96.84	3.03	1.02
641	981.55	101.07	641	313.57	96.35	3.07	1
642	967.82	98.29	642	306.32	96.07	3.03	0.98
643	966.38	98.91	643	299.42	96.06	3.02	0.96
644	955.8	99.7	644	293.44	96.32	2.99	0.94
645	958.44	99.78	645	287.63	96.36	3	0.92
646	959.37	99.52	646	281.57	96.23	3	0.9
647	957.13	98.91	647	275.68	96.35	3	0.88
648	961.23	99.14	648	270.12	96.42	3.01	0.86
649	949.1	98.85	649	265.23	96.66	2.97	0.85
650	965.73	101.03	650	259.76	96.41	3.02	0.83
651	960.11	98.79	651	254.12	96.3	3.01	0.81
652	941.36	98.1	652	249.4	96.64	2.95	0.8
653	959.01	100.1	653	244.44	96.57	3	0.78
654	947.88	99.25	654	239.22	96.53	2.97	0.77
655	957.59	100.11	655	235.51	97.02	3	0.75
656	951.03	98.6	656	230.54	96.48	2.98	0.74
657	932.55	98.31	657	225.49	96.47	2.92	0.72
658	949.12	100.26	658	221.37	96.73	2.97	0.71
659	949.92	99.66	659	217.07	96.74	2.97	0.69
660	946.88	99.16	660	213.03	96.9	2.96	0.68
661	941.18	98.76	661	209.49	97.07	2.95	0.67
662	931.74	99.16	662	205.7	96.94	2.92	0.66
663	958.75	100.27	663	202.17	97.09	3	0.65
664	950.21	99.49	664	199.56	97.37	2.97	0.64
665	952.81	99.49	665	196.02	97.04	2.98	0.63
666	946.64	99.03	666	193.66	97.5	2.96	0.62
667	941.39	99.56	667	190.13	97.03	2.95	0.61
668	960.96	100.43	668	187.26	97.29	3.01	0.6
669	948.88	98.99	669	184.4	97.38	2.97	0.59
670	949.26	100	670	181.71	97.29	2.97	0.58
671	946.36	99.71	671	179.35	97.62	2.96	0.57
672	949.51	100.24	672	176.65	97.35	2.97	0.57
673	951.64	99.39	673	173.71	97.31	2.98	0.56
674	930.64	98.12	674	171.77	97.75	2.91	0.55
675	947.73	99.88	675	168.32	81.2	2.97	0.54
676	947.44	99.8	676	166.3	97.68	2.97
677	943.6	100	677	164.02	97.6	2.95
678	939.48	98.94	678	161.92	97.71	2.94
679	931.48	99.64	679	159.9	97.69	2.92
680	938.8	99.86	680	157.54	97.55	2.94
681	931.8	98.45	681	155.52	97.67	2.92
682	929.84	99.57	682	153.58	97.8	2.91
683	926.62	98.93	683	151.82	97.83	2.9
684	915.94	99.47	684	150.3	97.97	2.87
685	924.67	99.27	685	149.04	98.17	2.89
686	919.33	98.2	686	147.1	97.82	2.88
687	933.11	100.87	687	146.17	98.3	2.92
688	924.81	95.83	688	144.57	98.06	2.89
689	931.52	100.5	689	142.89	97.92	2.92
690	923.98	99.09	690	141.63	98.13	2.89
691	918.58	99.56	691	140.28	98.12	2.88
692	934.01	100.78	692	138.34	97.68	2.92
693	926.43	98.88	693	136.74	97.95	2.9
694	930.08	100.32	694	135.31	97.99	2.91
695	916.66	98.38	695	134.3	98.34	2.87
696	905.41	98.39	696	132.62	97.95	2.83
697	917.72	100.1	697	131.1	97.99	2.87
698	912.73	98.9	698	129.92	98.28	2.86
699	942.34	102	699	128.74	98.26	2.95
700	906.86	97.21	700	127.48	98.25	2.84
701	910.05	99.52	701	126.3	98.23	2.85
702	926.55	104.4	702	125.21	98.22	2.9
703	915.33	98.4	703	124.2	98.27	2.86
704	921.28	99.84	704	122.93	98.18	2.88
705	898.42	97.37	705	122.18	98.57	2.81
706	904.22	99.58	706	121.17	98.36	2.83
707	914.85	99.95	707	119.99	98.21	2.86
708	906.33	98.91	708	119.06	98.4	2.84
709	913.23	99.17	709	118.3	98.53	2.86
710	894.9	98.09	710	117.63	98.52	2.8
711	905.55	100.05	711	116.79	98.58	2.83
712	907.19	99.06	712	115.86	98.43	2.84
713	893.87	98.53	713	115.27	98.77	2.8
714	903.64	99.6	714	114.85	98.63	2.83
715	870.62	96.5	715	113.92	98.47	2.73
716	896.55	99.44	716	113.08	98.46	2.81
717	890.1	98.48	717	112.24	98.45	2.79
718	888.11	99.44	718	111.48	98.59	2.78
719	895.98	99.41	719	110.72	98.58	2.8
720	881.27	98.53	720	109.97	98.64	2.76
721	890.02	99.68	721	109.63	98.71	2.79
722	880.43	97.96	722	108.7	98.55	2.76
723	886.27	99.77	723	107.86	98.46	2.77
724	888.5	98.82	724	106.77	98.37	2.78
725	880.51	99.43	725	106.18	98.59	2.76
726	887.82	99.13	726	105.34	98.5	2.78
727	878.71	98.15	727	104.91	98.73	2.75
728	889.55	99.97	728	104.24	98.57	2.78
729	910.81	101.31	729	103.57	98.56	2.85
730	886.78	97.88	730	103.15	98.79	2.78
731	887.92	98.47	731	102.39	98.62	2.78
732	871.15	98.36	732	101.72	98.61	2.73
733	881.59	100.04	733	101.13	98.6	2.76
734	879.87	98.8	734	100.79	98.84	2.75
735	889.46	100.85	735	100.28	98.84	2.78
736	885.14	97.92	736	99.61	98.67	2.77
737	876.9	98.74	737	99.19	98.91	2.74
738	883.9	99.49	738	98.6	98.74	2.77
739	875.45	98.18	739	98.09	98.81	2.74
740	890.7	100.97	740	97.51	98.72	2.79
741	865.79	96.98	741	97.17	98.97	2.71
742	856.49	94.03	742	96.49	98.71	2.68
743	874.98	99.95	743	96.07	98.79	2.74
744	861.37	98.35	744	95.91	99.04	2.7
745	875.47	100.51	745	95.48	98.87	2.74
746	857.43	97.82	746	94.81	98.69	2.68
747	871.33	100.38	747	94.22	98.68	2.73
748	856.17	97.9	748	93.97	98.94	2.68
749	867.87	100.43	749	93.46	98.67	2.72
750	863.27	99.21	750	93.13	98.84	2.7
751	866.34	100.18	751	92.71	98.92	2.71
752	859.16	98.22	752	89.43	102.6	2.69
753	860.12	99.68	753	92.03	99.45	2.69
754	842.79	93.7	754	91.53	98.82	2.64
755	860.72	95.08	755	91.02	98.72	2.69
756	857.16	98.62	756	90.6	98.9	2.68
757	855.63	99.75	757	90.18	98.89	2.68
758	854.67	98.87	758	89.84	98.89	2.68
759	856.68	99.85	759	89.51	98.98	2.68
760	871.94	99.95	760	89.09	98.97	2.73
761	862.33	98.27	761	88.66	98.97	2.7
762	860.61	99.04	762	88.16	98.87	2.69
763	862.23	99.86	763	87.82	98.86	2.7
764	860.89	98.71	764	87.57	99.05	2.69
765	857.16	98.65	765	87.06	98.76	2.68
766	854.76	99.22	766	86.9	99.04	2.68
767	850.53	98.72	767	86.39	98.94	2.66
768	853.89	100.4	768	86.14	98.94	2.67
769	851.77	98.49	769	85.89	99.03	2.67
770	853.5	102.29	770	85.63	99.03	2.67
771	855.14	99.71	771	85.21	103.02	2.68
772	852.72	99.12	772	85.13	99.21	2.67
773	863	100.41	773	84.71	98.82	2.7
774	855.47	98.86	774	84.54	99.11	2.68
775	848.04	98.73	775	84.2	99.01	2.65
776	852.92	99.27	776	83.86	98.91	2.67
777	842.94	98.02	777	83.78	99.3	2.64
778	854.37	99.98	778	83.28	98.9	2.67
779	846.59	98.72	779	83.11	99	2.65
780	842.49	98.66	780	82.69	98.99	2.64
781	845.25	99.4	781	82.35	98.89	2.65
782	844.9	99.33	782	82.18	99.19	2.64
783	848.05	99.62	783	81.84	98.88	2.65
784	827.99	97.08	784	81.68	99.18	2.59
785	835.18	98.47	785	81.25	99.08	2.61
786	838.83	99.36	786	81.17	99.18	2.63
787	842.71	99.7	787	81	99.18	2.64
788	837.98	98.76	788	80.58	98.86	2.62
789	842.58	99.74	789	80.5	99.27	2.64
790	830.5	98.42	790	80.16	98.96	2.6
791	832.66	98.93	791	79.99	99.16	2.61
792	835.09	100.22	792	79.66	99.06	2.61
793	830.51	98.3	793	79.65	99.37	2.6
794	842.87	99.78	794	79.32	99.05	2.64
795	816.93	97.13	795	78.98	98.95	2.56
796	829	98.53	796	78.9	99.15	2.59
797	834.57	99.76	797	78.48	98.83	2.61
798	837.11	99.36	798	78.39	99.15	2.62
799	773.69	91.97	799	78.05	98.93	2.42
800	817.91	97.99	800	77.8	99.04	2.56
801	821.93	99.11	801	77.47	98.82	2.57
802	827.61	100.18	802	77.13	99.13	2.59
803	826.74	99.34	803	77.21	99.46	2.59
804	830.13	99.06	804	77.04	99.03	2.6
805	828.96	99.53	805	76.96	99.24	2.59
806	822.44	98.98	806			2.57
807	819.39	99.13	807			2.56
808	820.83	98.17	808			2.57
809	819.68	98.78	809			2.57
810	825.24	100.42	810			2.58
811	821.4	99.6	811			2.57
812	805.73	97.01	812			2.52
813	816.98	98.97	813			2.56
814	820.2	99.09	814			2.57
815	815.54	98.3	815			2.55
816	817.85	100.08	816			2.56
817	813.41	98.85	817			2.55
818	811.69	98.85	818			2.54
819	818.53	99.74	819			2.56
820	811.81	98.82	820			2.54
821	811.34	98.89	821			2.54
822	814.07	99.56	822			2.55
823	814.24	99.11	823			2.55
824	821.31	99.47	824			2.57
825	815.55	99.23	825			2.55
826	810.75	99.15	826			2.54
827	807.35	98.77	827			2.53
828	814.67	99.77	828			2.55
829	812.3	98.71	829			2.54
830	809.31	98.84	830			2.53
831	780.38	95.98	831			2.44
832	801.7	98.98	832			2.51
833	802.42	99.1	833			2.51
834	808.94	99.59	834			2.53
835	805.1	99.09	835			2.52
836	801.09	99.16	836			2.51
837	792.24	98.13	837			2.48
838	794.96	99.06	838			2.49
839	800.02	99.56	839			2.5
840	806.45	100.09	840			2.52
841	800.97	99.26	841			2.51
842	795.32	98.71	842			2.49
843	794.42	98.78	843			2.49
844	794.14	98.96	844			2.49
845	794.82	99.1	845			2.49
846	794.13	99.28	846			2.49
847	789.88	98.54	847			2.47
848	794.32	99.1	848			2.49
849	789.35	98.67	849			2.47
850	791.74	98.93	850			2.48
851	792.32	99.41	851			2.48
852	791.02	99.08	852			2.48
853	790.2	98.89	853			2.47
854	791.91	99.38	854			2.48
855	794.36	99.29	855			2.49
856	791.96	99.18	856			2.48
857	788.22	98.8	857			2.47
858	786.31	98.9	858			2.46
859	790.02	99.15	859			2.47
860	797.82	99.81	860			2.5
861	789.49	98.38	861			2.47
862	783.83	98.71	862			2.45
863	780.76	103.81	863			2.44
864	785.65	99.6	864			2.46
865	782.2	98.98	865			2.45
866	781.61	99.06	866			2.45
867	778.15	98.91	867			2.44
868	778.27	100.47	868			2.44
869	773.59	98.61	869			2.42
870	784.79	99.99	870			2.46
871	781.92	98.88	871			2.45
872	778.34	98.64	872			2.44
873	774.53	98.59	873			2.42
874	780.29	99.6	874			2.44
875	782.01	99.45	875			2.45
876	779.23	98.64	876			2.44
877	774.53	98.54	877			2.42
878	772.33	98.52	878			2.42
879	737.8	94.47	879			2.31
880	772.23	98.68	880			2.42
881	773.38	99.43	881			2.42
882	765.62	98.07	882			2.4
883	769.63	99.47	883			2.41
884	771.18	99.25	884			2.41
885	770.7	99.08	885			2.41
886	765.14	98.59	886			2.39
887	766.57	98.89	887			2.4
888	765.61	98.82	888			2.4
889	767.83	99.37	889			2.4
890	765.43	98.71	890			2.4
891	766	99.18	891			2.4
892	764.95	98.47	892			2.39
893	764.38	98.8	893			2.39
894	763.9	99.1	894			2.39
895	761.29	98.82	895			2.38
896	763.4	105.2	896			2.39
897	766.86	99.07	897			2.4
898	767.43	99.29	898			2.4
899	763.52	98.6	899			2.39
900	757.41	98.44	900			2.37
901	754.75	98.61	901			2.36
902	757.91	99.1	902			2.37
903	760.26	99.32	903			2.38
904	760.05	99.11	904			2.38
905	758.43	98.64	905			2.37
906	752.01	100.78	906			2.35
907	753.55	98.97	907			2.36
908	753.45	98.87	908			2.36
909	744.82	98.18	909			2.33
910	743.38	98.37	910			2.33
911	747.89	99.24	911			2.34
912	736.42	100.8	912			2.3
913	743.77	98.34	913			2.33
914	740.99	98.28	914			2.32
915	744.63	98.93	915			2.33
916	744.73	98.84	916			2.33
917	745.11	98.83	917			2.33
918	740.32	98.45	918			2.32
919	739.36	98.27	919			2.31
920	742.24	98.81	920			2.32
921	740.32	98.53	921			2.32
922	735.53	98	922			2.3
923	734.95	98.42	923			2.3
924	739.27	98.94	924			2.31
925	738.21	98.44	925			2.31
926	734.28	98.19	926			2.3
927	736.2	98.61	927			2.3
928	736.87	98.59	928			2.31
929	731.12	98.91	929			2.29
930	727.38	97.94	930			2.28
931	730.74	98.82	931			2.29
932	727.86	98.27	932			2.28
933	723.74	98.17	933			2.27
934	728.05	98.95	934			2.28
935	726.23	98.36	935			2.27
936	724.12	98.27	936			2.27
937	725.66	98.48	937			2.27
938	720.67	97.85	938			2.26
939	725.08	98.7	939			2.27
940	722.4	98.11	940			2.26
941	727.38	99.1	941			2.28
942	719.33	97.42	942			2.25
943	722.01	98.62	943			2.26
944	718.37	98.24	944			2.25
945	692.12	94.72	945			2.17
946	716.74	98.21	946			2.24
947	718.37	102.39	947			2.25
948	716.74	98.33	948			2.24
949	713.1	98.1	949			2.23
950	713.58	98.47	950			2.23
951	714.35	98.26	951			2.24
952	715.11	98.56	952			2.24
953	712.91	98.05	953			2.23
954	711.95	98.11	954			2.23
955	710.32	97.99	955			2.22
956	710.51	98.37	956			2.22
957	709.27	98.22	957			2.22
958	707.64	98.06	958			2.21
959	706.87	98.22	959			2.21
960	706.97	98.16	960			2.21
961	706.01	98.19	961			2.21
962	707.06	98.33	962			2.21
963	704.86	97.95	963			2.21
964	662.07	92.21	964			2.07
965	707.44	98.36	965			2.21
966	705.91	97.99	966			2.21
967	703.99	98.17	967			2.2
968	703.52	98.23	968			2.2
969	702.26	97.97	969			2.2
970	701.89	98.22	970			2.2
971	701.89	98.24	971			2.2
972	700.06	98.01	972			2.19
973	701.21	98.47	973			2.19
974	700.16	97.99	974			2.19
975	698.82	98.1	975			2.19
976	698.63	98.21	976			2.19
977	697.57	97.85	977			2.18
978	695.56	98	978			2.18
979	695.66	98.2	979			2.18
980	696.61	98.2	980			2.18
981	694.98	97.89	981			2.18
982	680.52	96.09	982			2.13
983	695.37	99.48	983			2.18
984	694.89	97.99	984			2.18
985	692.59	97.89	985			2.17
986	679.4	96.23	986			2.13
987	693.07	97.78	987			2.17
988	689.81	97.8	988			2.16
989	687.99	97.94	989			2.15
990	687.7	97.99	990			2.15
991	688.08	98.07	991			2.15
992	685.98	99.31	992			2.15
993	686.74	98.08	993			2.15
994	686.36	98.03	994			2.15
995	683.87	97.75	995			2.14
996	684.35	98.02	996			2.14
997	683.77	98.04	997			2.14
998	684.54	98.09	998			2.14
999	684.63	97.96	999			2.14
1000	681.85	97.55	1000			2.13

## Sheet: Fig. 6b
Cycle number	Discharge capacity	Efficiency	Cycle number	Discharge capacity	Efficiency	Discharge areal capacity	Discharge areal capacity
	mAh/g	%		mAh/g	%	mAh/cm\+(2)	mAh/cm\+(2)
	CMC+G	CMC+G		CMC	CMC	CMC+G	CMC
1	1904.18	16232.4	1	1756.92	66711.4	12.377	10.542
2	1260.31	81.62	2	1201.92	83.93	8.192	7.212
3	1286.02	98.22	3	1224.61	98.25	8.359	7.348
4	1327.18	102.72	4	1267.23	103.36	8.627	7.603
5	1282.48	97.29	5	1224.44	97.33	8.336	7.347
6	1263.61	99.11	6	1194.5	98.42	8.213	7.167
7	1250.57	99.19	7	1176.35	99.07	8.129	7.058
8	1256.42	98.92	8	1158.6	98.82	8.167	6.952
9	1234.44	99.7	9	1199.45	103.72	8.024	7.197
10	1227.12	99.22	10	1150.57	95.5	7.976	6.903
11	1223.4	99.57	11	1139.94	99.28	7.952	6.84
12	1222.25	99.53	12	1128.89	99.1	7.945	6.773
13	1220.24	99.61	13	1123.26	99.41	7.932	6.74
14	1219.17	99.59	14	1119.19	99.52	7.925	6.715
15	1217.07	99.61	15	1114.3	99.37	7.911	6.686
16	1215.14	99.5	16	1113.51	99.78	7.898	6.681
17	1213.82	99.58	17	1110.46	99.49	7.89	6.663
18	1212.02	99.57	18	1108.06	99.61	7.878	6.648
19	1210.48	99.51	19	1106.53	99.6	7.868	6.639
20	1209.41	99.58	20	1105.61	99.64	7.861	6.634
21	1209.23	99.72	21	1101.73	99.45	7.86	6.61
22	1226.77	100.95	22	1103.16	99.8	7.974	6.619
23	1216.99	98.85	23	1100.99	99.56	7.91	6.606
24	1210.71	99.28	24	1100.39	99.62	7.87	6.602
25	1206.04	99.2	25	1177.41	106.69	7.839	7.064
26	1204.76	99.53	26	1123.77	94.48	7.831	6.743
27	1202.23	99.47	27	1115.4	99.08	7.815	6.692
28	1200.1	99.39	28	1107.96	99.12	7.801	6.648
29	1199.05	99.48	29	1103.44	99.31	7.794	6.621
30	1198.03	99.5	30	1101.63	99.54	7.787	6.61
[truncated: 770 more rows]

[truncated: 11 more sheets: Fig. 6c , Fig. 6d, Fig. 6e, Fig. 7a, Fig. 7b, Fig. 7c, Fig. 7d, Fig. 7e, Fig. 7f, Fig. 7g, Fig. 7h]
